# Supplementary material for: The Multi-Kingdom Microbiome of Wintering Migratory Birds in Poyang Lake, China
Source: Viruses. 2024 Mar 3;16(3):396. doi: 10.3390/v16030396 (PMC10974949; doi:10.3390/v16030396)
Supplement: Supplementary file 1 [file viruses-16-00396-s001.zip]

Archive with 7 entries (7 files):
- Figure S1.pdf
- Figure S2.pdf
- Figure S3.pdf
- Figure S4.pdf
- Table S1. Sampling information table.xlsx
- Table S2. venn_datatable.xlsx
- Table S3. PerMAVONA reslut.xlsx
