# Supplementary material for: The Multi-Kingdom Microbiome of Wintering Migratory Birds in Poyang Lake, China
Source: Viruses. 2024 Mar 3;16(3):396. doi: 10.3390/v16030396 (PMC10974949; doi:10.3390/v16030396)
Supplement: Supplementary file 1 [file viruses-16-00396-s001.zip › Table S1. Sampling information table.xlsx]

## Sheet: Table S1.sample_information_mOR
sample_name	host_species	collection_date	geo_loc_name	lat_lon	sample_type	host_order	sample_site	feeding_habits	bird_type	Grouping_type_1	Grouping_type_2
2019-NC-BM-2	Recurvirostra avosetta	2019-02-27	China:Poyang lake, Jiangxi	27.034167 N 116.131111 E	Cloacal_swab	Charadriiformes	HH	Carnivorous	Wader	Wader-Carnivorous	Faeces-like_sample
2019-NC-BM-3	Recurvirostra avosetta	2019-02-27	China:Poyang lake, Jiangxi	27.034167 N 116.131111 E	Pharyngeal_swab	Charadriiformes	HH	Carnivorous	Wader	Wader-Carnivorous	Pharyngeal_swab
2019-NC-BM-4	Recurvirostra avosetta	2019-02-27	China:Poyang lake, Jiangxi	27.034167 N 116.131111 E	Cloacal_swab	Charadriiformes	HH	Carnivorous	Wader	Wader-Carnivorous	Faeces-like_sample
2019-NC-BM-5	Recurvirostra avosetta	2019-02-27	China:Poyang lake, Jiangxi	27.034167 N 116.131111 E	Pharyngeal_swab	Charadriiformes	HH	Carnivorous	Wader	Wader-Carnivorous	Pharyngeal_swab
2019-NC-BM-6	Recurvirostra avosetta	2019-02-27	China:Poyang lake, Jiangxi	27.034167 N 116.131111 E	Cloacal_swab	Charadriiformes	HH	Carnivorous	Wader	Wader-Carnivorous	Faeces-like_sample
2019-NC-BM-7	Cygnus columbianus	2019-02-27	China:Poyang lake, Jiangxi	27.034167 N 116.131111 E	Pharyngeal_swab	Anseriformes	HH	Herbivorous	Natatores	Natatores-Herbivorous	Pharyngeal_swab
2019-NC-BM-8	Cygnus columbianus	2019-02-27	China:Poyang lake, Jiangxi	27.034167 N 116.131111 E	Cloacal_swab	Anseriformes	HH	Herbivorous	Natatores	Natatores-Herbivorous	Faeces-like_sample
2019-NC-BM-9	Cygnus columbianus	2019-02-27	China:Poyang lake, Jiangxi	27.034167 N 116.131111 E	Pharyngeal_swab	Anseriformes	HH	Herbivorous	Natatores	Natatores-Herbivorous	Pharyngeal_swab
2019-NC-BM-10	Cygnus columbianus	2019-02-27	China:Poyang lake, Jiangxi	27.034167 N 116.131111 E	Cloacal_swab	Anseriformes	HH	Herbivorous	Natatores	Natatores-Herbivorous	Faeces-like_sample
2019-NC-BM-11	Anser albifrons	2019-02-27	China:Poyang lake, Jiangxi	27.034167 N 116.131111 E	Pharyngeal_swab	Anseriformes	HH	Herbivorous	Natatores	Natatores-Herbivorous	Pharyngeal_swab
2019-NC-BM-12	Anser albifrons	2019-02-27	China:Poyang lake, Jiangxi	27.034167 N 116.131111 E	Cloacal_swab	Anseriformes	HH	Herbivorous	Natatores	Natatores-Herbivorous	Faeces-like_sample
2019-NC-BM-13	Anser albifrons	2019-02-27	China:Poyang lake, Jiangxi	27.034167 N 116.131111 E	Pharyngeal_swab	Anseriformes	HH	Herbivorous	Natatores	Natatores-Herbivorous	Pharyngeal_swab
2019-NC-BM-14	Anser albifrons	2019-02-27	China:Poyang lake, Jiangxi	27.034167 N 116.131111 E	Cloacal_swab	Anseriformes	HH	Herbivorous	Natatores	Natatores-Herbivorous	Faeces-like_sample
2019-NC-BM-15	Anser albifrons	2019-02-27	China:Poyang lake, Jiangxi	27.034167 N 116.131111 E	Pharyngeal_swab	Anseriformes	HH	Herbivorous	Natatores	Natatores-Herbivorous	Pharyngeal_swab
2019-NC-BM-16	Anser albifrons	2019-02-27	China:Poyang lake, Jiangxi	27.034167 N 116.131111 E	Cloacal_swab	Anseriformes	HH	Herbivorous	Natatores	Natatores-Herbivorous	Faeces-like_sample
2019-NC-BM-17	Anas poecilorhyncha	2019-02-27	China:Poyang lake, Jiangxi	27.034167 N 116.131111 E	Pharyngeal_swab	Anseriformes	HH	Herbivorous	Natatores	Natatores-Herbivorous	Pharyngeal_swab
2019-NC-BM-18	Anas poecilorhyncha	2019-02-27	China:Poyang lake, Jiangxi	27.034167 N 116.131111 E	Cloacal_swab	Anseriformes	HH	Herbivorous	Natatores	Natatores-Herbivorous	Faeces-like_sample
2019-NC-BM-19	Anas clypeata	2019-02-27	China:Poyang lake, Jiangxi	27.034167 N 116.131111 E	Pharyngeal_swab	Anseriformes	HH	Herbivorous	Natatores	Natatores-Herbivorous	Pharyngeal_swab
2019-NC-BM-20	Anas clypeata	2019-02-27	China:Poyang lake, Jiangxi	27.034167 N 116.131111 E	Cloacal_swab	Anseriformes	HH	Herbivorous	Natatores	Natatores-Herbivorous	Faeces-like_sample
2019-NC-BM-21	Anser fabalis	2019-02-27	China:Poyang lake, Jiangxi	27.034167 N 116.131111 E	Pharyngeal_swab	Anseriformes	HH	Herbivorous	Natatores	Natatores-Herbivorous	Pharyngeal_swab
2019-NC-BM-22	Anser fabalis	2019-02-27	China:Poyang lake, Jiangxi	27.034167 N 116.131111 E	Cloacal_swab	Anseriformes	HH	Herbivorous	Natatores	Natatores-Herbivorous	Faeces-like_sample
2019-NC-BM-23	Anas penelope	2019-02-27	China:Poyang lake, Jiangxi	27.034167 N 116.131111 E	Pharyngeal_swab	Anseriformes	HH	Herbivorous	Natatores	Natatores-Herbivorous	Pharyngeal_swab
2019-NC-BM-24	Anas penelope	2019-02-27	China:Poyang lake, Jiangxi	27.034167 N 116.131111 E	Cloacal_swab	Anseriformes	HH	Herbivorous	Natatores	Natatores-Herbivorous	Faeces-like_sample
2019-NC-BM-25	Anser cygnoides	2019-02-27	China:Poyang lake, Jiangxi	27.034167 N 116.131111 E	Pharyngeal_swab	Anseriformes	HH	Herbivorous	Natatores	Natatores-Herbivorous	Pharyngeal_swab
2019-NC-BM-26	Anser cygnoides	2019-02-27	China:Poyang lake, Jiangxi	27.034167 N 116.131111 E	Cloacal_swab	Anseriformes	HH	Herbivorous	Natatores	Natatores-Herbivorous	Faeces-like_sample
2019-NC-BM-27	Anas zonorhyncha	2019-02-27	China:Poyang lake, Jiangxi	27.034167 N 116.131111 E	Pharyngeal_swab	Anseriformes	HH	Herbivorous	Natatores	Natatores-Herbivorous	Pharyngeal_swab
2019-NC-BM-28	Anas zonorhyncha	2019-02-27	China:Poyang lake, Jiangxi	27.034167 N 116.131111 E	Cloacal_swab	Anseriformes	HH	Herbivorous	Natatores	Natatores-Herbivorous	Faeces-like_sample
2019-NC-BM-29	Anas platyrhynchos	2019-02-27	China:Poyang lake, Jiangxi	27.034167 N 116.131111 E	Pharyngeal_swab	Anseriformes	HH	Herbivorous	Natatores	Natatores-Herbivorous	Pharyngeal_swab
2019-NC-BM-30	Anas platyrhynchos	2019-02-27	China:Poyang lake, Jiangxi	27.034167 N 116.131111 E	Cloacal_swab	Anseriformes	HH	Herbivorous	Natatores	Natatores-Herbivorous	Faeces-like_sample
2019-NC-BM-31	Fulica atra	2019-02-27	China:Poyang lake, Jiangxi	27.034167 N 116.131111 E	Pharyngeal_swab	Gruiformes	HH	Omnivorous	Natatores	Natatores-Omnivorous	Pharyngeal_swab
2019-NC-BM-32	Fulica atra	2019-02-27	China:Poyang lake, Jiangxi	27.034167 N 116.131111 E	Cloacal_swab	Gruiformes	HH	Omnivorous	Natatores	Natatores-Omnivorous	Faeces-like_sample
NCJD-19BV-1	Cygnus columbianus	2019-02-27	China:Poyang lake, Jiangxi	27.034167 N 116.131111 E	Faeces	Anseriformes	HH	Herbivorous	Natatores	Natatores-Herbivorous	Faeces-like_sample
NCJD-19BV-2	Cygnus columbianus	2019-02-27	China:Poyang lake, Jiangxi	27.034167 N 116.131111 E	Faeces	Anseriformes	HH	Herbivorous	Natatores	Natatores-Herbivorous	Faeces-like_sample
NCJD-19BV-3	Anser albifrons	2019-02-27	China:Poyang lake, Jiangxi	27.034167 N 116.131111 E	Faeces	Anseriformes	HH	Herbivorous	Natatores	Natatores-Herbivorous	Faeces-like_sample
NCJD-19BV-4	Anser albifrons	2019-02-27	China:Poyang lake, Jiangxi	27.034167 N 116.131111 E	Faeces	Anseriformes	HH	Herbivorous	Natatores	Natatores-Herbivorous	Faeces-like_sample
NCJD-19BV-5	Recurvirostra avosetta	2019-02-27	China:Poyang lake, Jiangxi	27.034167 N 116.131111 E	Faeces	Charadriiformes	HH	Carnivorous	Wader	Wader-Carnivorous	Faeces-like_sample
NCJD-19BV-6	Anser albifrons	2019-02-27	China:Poyang lake, Jiangxi	27.034167 N 116.131111 E	Faeces	Anseriformes	HH	Herbivorous	Natatores	Natatores-Herbivorous	Faeces-like_sample
NCJD-19BV-7	Anas poecilorhyncha	2019-02-27	China:Poyang lake, Jiangxi	27.034167 N 116.131111 E	Faeces	Anseriformes	HH	Herbivorous	Natatores	Natatores-Herbivorous	Faeces-like_sample
NCJD-19BV-8	Anas clypeata	2019-02-27	China:Poyang lake, Jiangxi	27.034167 N 116.131111 E	Faeces	Anseriformes	HH	Herbivorous	Natatores	Natatores-Herbivorous	Faeces-like_sample
NCJD-19BV-9	Anser fabalis	2019-02-27	China:Poyang lake, Jiangxi	27.034167 N 116.131111 E	Faeces	Anseriformes	HH	Herbivorous	Natatores	Natatores-Herbivorous	Faeces-like_sample
NCJD-19BV-10	Anas penelope	2019-02-27	China:Poyang lake, Jiangxi	27.034167 N 116.131111 E	Faeces	Anseriformes	HH	Herbivorous	Natatores	Natatores-Herbivorous	Faeces-like_sample
NCJD-19BV-11	Recurvirostra avosetta	2019-02-27	China:Poyang lake, Jiangxi	27.034167 N 116.131111 E	Faeces	Charadriiformes	HH	Carnivorous	Wader	Wader-Carnivorous	Faeces-like_sample
NCJD-19BV-12	Anser cygnoides	2019-02-27	China:Poyang lake, Jiangxi	27.034167 N 116.131111 E	Faeces	Anseriformes	HH	Herbivorous	Natatores	Natatores-Herbivorous	Faeces-like_sample
NCJD-19BV-13	Anas zonorhyncha	2019-02-27	China:Poyang lake, Jiangxi	27.034167 N 116.131111 E	Faeces	Anseriformes	HH	Herbivorous	Natatores	Natatores-Herbivorous	Faeces-like_sample
NCJD-19BV-14	Anas platyrhynchos	2019-02-27	China:Poyang lake, Jiangxi	27.034167 N 116.131111 E	Faeces	Anseriformes	HH	Herbivorous	Natatores	Natatores-Herbivorous	Faeces-like_sample
NCJD-19BV-15	Fulica atra	2019-02-27	China:Poyang lake, Jiangxi	27.034167 N 116.131111 E	Faeces	Gruiformes	HH	Omnivorous	Natatores	Natatores-Omnivorous	Faeces-like_sample
NCJD-19BM-48	Podiceps cristatus	2019-03-05	China:Poyang lake, Jiangxi	27.034167 N 116.131111 E	Pharyngeal_swab	Podicipediformes	HH	Carnivorous	Natatores	Natatores-Carnivorous	Pharyngeal_swab
NCJD-19BM-49	Podiceps cristatus	2019-03-05	China:Poyang lake, Jiangxi	27.034167 N 116.131111 E	Cloacal_swab	Podicipediformes	HH	Carnivorous	Natatores	Natatores-Carnivorous	Faeces-like_sample
NCJD-19BM-50	Podiceps cristatus	2019-03-05	China:Poyang lake, Jiangxi	27.034167 N 116.131111 E	Pharyngeal_swab	Podicipediformes	HH	Carnivorous	Natatores	Natatores-Carnivorous	Pharyngeal_swab
NCJD-19BM-51	Podiceps cristatus	2019-03-05	China:Poyang lake, Jiangxi	27.034167 N 116.131111 E	Cloacal_swab	Podicipediformes	HH	Carnivorous	Natatores	Natatores-Carnivorous	Faeces-like_sample
NCJD-19BM-52	Podiceps cristatus	2019-03-05	China:Poyang lake, Jiangxi	27.034167 N 116.131111 E	Pharyngeal_swab	Podicipediformes	HH	Carnivorous	Natatores	Natatores-Carnivorous	Pharyngeal_swab
NCJD-19BM-53	Podiceps cristatus	2019-03-05	China:Poyang lake, Jiangxi	27.034167 N 116.131111 E	Cloacal_swab	Podicipediformes	HH	Carnivorous	Natatores	Natatores-Carnivorous	Faeces-like_sample
NCJD-19BM-54	Recurvirostra avosetta	2019-03-05	China:Poyang lake, Jiangxi	27.034167 N 116.131111 E	Pharyngeal_swab	Charadriiformes	HH	Carnivorous	Wader	Wader-Carnivorous	Pharyngeal_swab
NCJD-19BM-55	Recurvirostra avosetta	2019-03-05	China:Poyang lake, Jiangxi	27.034167 N 116.131111 E	Cloacal_swab	Charadriiformes	HH	Carnivorous	Wader	Wader-Carnivorous	Faeces-like_sample
NCJD-19BM-56	Recurvirostra avosetta	2019-03-05	China:Poyang lake, Jiangxi	27.034167 N 116.131111 E	Pharyngeal_swab	Charadriiformes	HH	Carnivorous	Wader	Wader-Carnivorous	Pharyngeal_swab
NCJD-19BM-57	Recurvirostra avosetta	2019-03-05	China:Poyang lake, Jiangxi	27.034167 N 116.131111 E	Cloacal_swab	Charadriiformes	HH	Carnivorous	Wader	Wader-Carnivorous	Faeces-like_sample
NCJD-19BM-58	Anser albifrons	2019-03-05	China:Poyang lake, Jiangxi	27.034167 N 116.131111 E	Pharyngeal_swab	Anseriformes	HH	Herbivorous	Natatores	Natatores-Herbivorous	Pharyngeal_swab
NCJD-19BM-59	Anser albifrons	2019-03-05	China:Poyang lake, Jiangxi	27.034167 N 116.131111 E	Cloacal_swab	Anseriformes	HH	Herbivorous	Natatores	Natatores-Herbivorous	Faeces-like_sample
NCJD-19BM-60	Anser albifrons	2019-03-05	China:Poyang lake, Jiangxi	27.034167 N 116.131111 E	Pharyngeal_swab	Anseriformes	HH	Herbivorous	Natatores	Natatores-Herbivorous	Pharyngeal_swab
NCJD-19BM-61	Anser albifrons	2019-03-05	China:Poyang lake, Jiangxi	27.034167 N 116.131111 E	Cloacal_swab	Anseriformes	HH	Herbivorous	Natatores	Natatores-Herbivorous	Faeces-like_sample
NCJD-19BM-62	Anser albifrons	2019-03-05	China:Poyang lake, Jiangxi	27.034167 N 116.131111 E	Pharyngeal_swab	Anseriformes	HH	Herbivorous	Natatores	Natatores-Herbivorous	Pharyngeal_swab
NCJD-19BM-63	Anser albifrons	2019-03-05	China:Poyang lake, Jiangxi	27.034167 N 116.131111 E	Cloacal_swab	Anseriformes	HH	Herbivorous	Natatores	Natatores-Herbivorous	Faeces-like_sample
NCJD-19BM-64	Anser albifrons	2019-03-05	China:Poyang lake, Jiangxi	27.034167 N 116.131111 E	Pharyngeal_swab	Anseriformes	HH	Herbivorous	Natatores	Natatores-Herbivorous	Pharyngeal_swab
NCJD-19BM-65	Anser albifrons	2019-03-05	China:Poyang lake, Jiangxi	27.034167 N 116.131111 E	Cloacal_swab	Anseriformes	HH	Herbivorous	Natatores	Natatores-Herbivorous	Faeces-like_sample
NCJD-19BM-66	Anser albifrons	2019-03-05	China:Poyang lake, Jiangxi	27.034167 N 116.131111 E	Pharyngeal_swab	Anseriformes	HH	Herbivorous	Natatores	Natatores-Herbivorous	Pharyngeal_swab
NCJD-19BM-67	Anser albifrons	2019-03-05	China:Poyang lake, Jiangxi	27.034167 N 116.131111 E	Cloacal_swab	Anseriformes	HH	Herbivorous	Natatores	Natatores-Herbivorous	Faeces-like_sample
NCJD-19BM-68	Anser albifrons	2019-03-05	China:Poyang lake, Jiangxi	27.034167 N 116.131111 E	Pharyngeal_swab	Anseriformes	HH	Herbivorous	Natatores	Natatores-Herbivorous	Pharyngeal_swab
NCJD-19BM-69	Anser albifrons	2019-03-05	China:Poyang lake, Jiangxi	27.034167 N 116.131111 E	Cloacal_swab	Anseriformes	HH	Herbivorous	Natatores	Natatores-Herbivorous	Faeces-like_sample
NCJD-19BM-72	Anser cygnoides	2019-03-05	China:Poyang lake, Jiangxi	27.034167 N 116.131111 E	Pharyngeal_swab	Anseriformes	HH	Herbivorous	Natatores	Natatores-Herbivorous	Pharyngeal_swab
NCJD-19BM-73	Anser cygnoides	2019-03-05	China:Poyang lake, Jiangxi	27.034167 N 116.131111 E	Cloacal_swab	Anseriformes	HH	Herbivorous	Natatores	Natatores-Herbivorous	Faeces-like_sample
NCJD-19BM-74	Podiceps cristatus	2019-03-05	China:Poyang lake, Jiangxi	27.034167 N 116.131111 E	Pharyngeal_swab	Podicipediformes	HH	Carnivorous	Natatores	Natatores-Carnivorous	Pharyngeal_swab
NCJD-19BM-75	Podiceps cristatus	2019-03-05	China:Poyang lake, Jiangxi	27.034167 N 116.131111 E	Cloacal_swab	Podicipediformes	HH	Carnivorous	Natatores	Natatores-Carnivorous	Faeces-like_sample
NCJD-19BM-76	Anser cygnoides	2019-03-05	China:Poyang lake, Jiangxi	27.034167 N 116.131111 E	Pharyngeal_swab	Anseriformes	HH	Herbivorous	Natatores	Natatores-Herbivorous	Pharyngeal_swab
NCJD-19BM-77	Anser cygnoides	2019-03-05	China:Poyang lake, Jiangxi	27.034167 N 116.131111 E	Cloacal_swab	Anseriformes	HH	Herbivorous	Natatores	Natatores-Herbivorous	Faeces-like_sample
NCJD-19BM-78	Anser fabalis	2019-03-05	China:Poyang lake, Jiangxi	27.034167 N 116.131111 E	Pharyngeal_swab	Anseriformes	HH	Herbivorous	Natatores	Natatores-Herbivorous	Pharyngeal_swab
NCJD-19BM-79	Anser fabalis	2019-03-05	China:Poyang lake, Jiangxi	27.034167 N 116.131111 E	Cloacal_swab	Anseriformes	HH	Herbivorous	Natatores	Natatores-Herbivorous	Faeces-like_sample
NCJD-19BM-80	Ardea cinerea	2019-03-05	China:Poyang lake, Jiangxi	27.034167 N 116.131111 E	Pharyngeal_swab	Ciconiiformes	HH	Carnivorous	Wader	Wader-Carnivorous	Pharyngeal_swab
NCJD-19BM-81	Ardea cinerea	2019-03-05	China:Poyang lake, Jiangxi	27.034167 N 116.131111 E	Cloacal_swab	Ciconiiformes	HH	Carnivorous	Wader	Wader-Carnivorous	Faeces-like_sample
NCJD-19BM-82	Podiceps cristatus	2019-03-05	China:Poyang lake, Jiangxi	27.034167 N 116.131111 E	Pharyngeal_swab	Podicipediformes	HH	Carnivorous	Natatores	Natatores-Carnivorous	Pharyngeal_swab
NCJD-19BM-83	Podiceps cristatus	2019-03-05	China:Poyang lake, Jiangxi	27.034167 N 116.131111 E	Cloacal_swab	Podicipediformes	HH	Carnivorous	Natatores	Natatores-Carnivorous	Faeces-like_sample
NCJD-19BM-84	Anser albifrons	2019-03-05	China:Poyang lake, Jiangxi	27.034167 N 116.131111 E	Pharyngeal_swab	Anseriformes	HH	Herbivorous	Natatores	Natatores-Herbivorous	Pharyngeal_swab
NCJD-19BM-85	Anser albifrons	2019-03-05	China:Poyang lake, Jiangxi	27.034167 N 116.131111 E	Cloacal_swab	Anseriformes	HH	Herbivorous	Natatores	Natatores-Herbivorous	Faeces-like_sample
NCJD-19BM-86	Anser albifrons	2019-03-05	China:Poyang lake, Jiangxi	27.034167 N 116.131111 E	Pharyngeal_swab	Anseriformes	HH	Herbivorous	Natatores	Natatores-Herbivorous	Pharyngeal_swab
NCJD-19BM-87	Anser albifrons	2019-03-05	China:Poyang lake, Jiangxi	27.034167 N 116.131111 E	Cloacal_swab	Anseriformes	HH	Herbivorous	Natatores	Natatores-Herbivorous	Faeces-like_sample
NCJD-19BM-88	Anser fabalis	2019-03-05	China:Poyang lake, Jiangxi	27.034167 N 116.131111 E	Pharyngeal_swab	Anseriformes	HH	Herbivorous	Natatores	Natatores-Herbivorous	Pharyngeal_swab
NCJD-19BM-89	Anser fabalis	2019-03-05	China:Poyang lake, Jiangxi	27.034167 N 116.131111 E	Cloacal_swab	Anseriformes	HH	Herbivorous	Natatores	Natatores-Herbivorous	Faeces-like_sample
NCJD-19BM-90	Anser albifrons	2019-03-05	China:Poyang lake, Jiangxi	27.034167 N 116.131111 E	Pharyngeal_swab	Anseriformes	HH	Herbivorous	Natatores	Natatores-Herbivorous	Pharyngeal_swab
NCJD-19BM-91	Anser albifrons	2019-03-05	China:Poyang lake, Jiangxi	27.034167 N 116.131111 E	Cloacal_swab	Anseriformes	HH	Herbivorous	Natatores	Natatores-Herbivorous	Faeces-like_sample
NCJD-19BM-92	Anser albifrons	2019-03-05	China:Poyang lake, Jiangxi	27.034167 N 116.131111 E	Pharyngeal_swab	Anseriformes	HH	Herbivorous	Natatores	Natatores-Herbivorous	Pharyngeal_swab
NCJD-19BM-93	Anser albifrons	2019-03-05	China:Poyang lake, Jiangxi	27.034167 N 116.131111 E	Cloacal_swab	Anseriformes	HH	Herbivorous	Natatores	Natatores-Herbivorous	Faeces-like_sample
NCJD-19BM-94	Anser albifrons	2019-03-05	China:Poyang lake, Jiangxi	27.034167 N 116.131111 E	Pharyngeal_swab	Anseriformes	HH	Herbivorous	Natatores	Natatores-Herbivorous	Pharyngeal_swab
NCJD-19BM-95	Anser albifrons	2019-03-05	China:Poyang lake, Jiangxi	27.034167 N 116.131111 E	Cloacal_swab	Anseriformes	HH	Herbivorous	Natatores	Natatores-Herbivorous	Faeces-like_sample
NCJD-19BM-96	Anser albifrons	2019-03-05	China:Poyang lake, Jiangxi	27.034167 N 116.131111 E	Pharyngeal_swab	Anseriformes	HH	Herbivorous	Natatores	Natatores-Herbivorous	Pharyngeal_swab
NCJD-19BM-97	Anser albifrons	2019-03-05	China:Poyang lake, Jiangxi	27.034167 N 116.131111 E	Cloacal_swab	Anseriformes	HH	Herbivorous	Natatores	Natatores-Herbivorous	Faeces-like_sample
NCJD-19BM-98	Anser albifrons	2019-03-05	China:Poyang lake, Jiangxi	27.034167 N 116.131111 E	Pharyngeal_swab	Anseriformes	HH	Herbivorous	Natatores	Natatores-Herbivorous	Pharyngeal_swab
NCJD-19BM-99	Anser albifrons	2019-03-05	China:Poyang lake, Jiangxi	27.034167 N 116.131111 E	Cloacal_swab	Anseriformes	HH	Herbivorous	Natatores	Natatores-Herbivorous	Faeces-like_sample
NCJD-19BM-100	Anser albifrons	2019-03-05	China:Poyang lake, Jiangxi	27.034167 N 116.131111 E	Pharyngeal_swab	Anseriformes	HH	Herbivorous	Natatores	Natatores-Herbivorous	Pharyngeal_swab
NCJD-19BM-101	Anser albifrons	2019-03-05	China:Poyang lake, Jiangxi	27.034167 N 116.131111 E	Cloacal_swab	Anseriformes	HH	Herbivorous	Natatores	Natatores-Herbivorous	Faeces-like_sample
NCJD-19BM-102	Anser albifrons	2019-03-05	China:Poyang lake, Jiangxi	27.034167 N 116.131111 E	Pharyngeal_swab	Anseriformes	HH	Herbivorous	Natatores	Natatores-Herbivorous	Pharyngeal_swab
NCJD-19BM-103	Anser albifrons	2019-03-05	China:Poyang lake, Jiangxi	27.034167 N 116.131111 E	Cloacal_swab	Anseriformes	HH	Herbivorous	Natatores	Natatores-Herbivorous	Faeces-like_sample
NCJD-19BM-104	Anser albifrons	2019-03-05	China:Poyang lake, Jiangxi	27.034167 N 116.131111 E	Pharyngeal_swab	Anseriformes	HH	Herbivorous	Natatores	Natatores-Herbivorous	Pharyngeal_swab
NCJD-19BM-105	Anser albifrons	2019-03-05	China:Poyang lake, Jiangxi	27.034167 N 116.131111 E	Cloacal_swab	Anseriformes	HH	Herbivorous	Natatores	Natatores-Herbivorous	Faeces-like_sample
NCJD-19BM-106	Anser albifrons	2019-03-05	China:Poyang lake, Jiangxi	27.034167 N 116.131111 E	Pharyngeal_swab	Anseriformes	HH	Herbivorous	Natatores	Natatores-Herbivorous	Pharyngeal_swab
NCJD-19BM-107	Anser albifrons	2019-03-05	China:Poyang lake, Jiangxi	27.034167 N 116.131111 E	Cloacal_swab	Anseriformes	HH	Herbivorous	Natatores	Natatores-Herbivorous	Faeces-like_sample
NCJD-19BM-108	Anser albifrons	2019-03-05	China:Poyang lake, Jiangxi	27.034167 N 116.131111 E	Pharyngeal_swab	Anseriformes	HH	Herbivorous	Natatores	Natatores-Herbivorous	Pharyngeal_swab
NCJD-19BM-109	Anser albifrons	2019-03-05	China:Poyang lake, Jiangxi	27.034167 N 116.131111 E	Cloacal_swab	Anseriformes	HH	Herbivorous	Natatores	Natatores-Herbivorous	Faeces-like_sample
NCJD-19BM-110	Anser albifrons	2019-03-05	China:Poyang lake, Jiangxi	27.034167 N 116.131111 E	Pharyngeal_swab	Anseriformes	HH	Herbivorous	Natatores	Natatores-Herbivorous	Pharyngeal_swab
NCJD-19BM-111	Anser albifrons	2019-03-05	China:Poyang lake, Jiangxi	27.034167 N 116.131111 E	Cloacal_swab	Anseriformes	HH	Herbivorous	Natatores	Natatores-Herbivorous	Faeces-like_sample
NCJD-19BM-112	Anser albifrons	2019-03-05	China:Poyang lake, Jiangxi	27.034167 N 116.131111 E	Pharyngeal_swab	Anseriformes	HH	Herbivorous	Natatores	Natatores-Herbivorous	Pharyngeal_swab
NCJD-19BM-113	Anser albifrons	2019-03-05	China:Poyang lake, Jiangxi	27.034167 N 116.131111 E	Cloacal_swab	Anseriformes	HH	Herbivorous	Natatores	Natatores-Herbivorous	Faeces-like_sample
NCJD-19BM-114	Anser albifrons	2019-03-05	China:Poyang lake, Jiangxi	27.034167 N 116.131111 E	Pharyngeal_swab	Anseriformes	HH	Herbivorous	Natatores	Natatores-Herbivorous	Pharyngeal_swab
NCJD-19BM-115	Anser albifrons	2019-03-05	China:Poyang lake, Jiangxi	27.034167 N 116.131111 E	Cloacal_swab	Anseriformes	HH	Herbivorous	Natatores	Natatores-Herbivorous	Faeces-like_sample
NCJD-19BM-116	Anser albifrons	2019-03-05	China:Poyang lake, Jiangxi	27.034167 N 116.131111 E	Pharyngeal_swab	Anseriformes	HH	Herbivorous	Natatores	Natatores-Herbivorous	Pharyngeal_swab
NCJD-19BM-117	Anser albifrons	2019-03-05	China:Poyang lake, Jiangxi	27.034167 N 116.131111 E	Pharyngeal_swab	Anseriformes	HH	Herbivorous	Natatores	Natatores-Herbivorous	Pharyngeal_swab
NCJD-19BM-118	Anser albifrons	2019-03-05	China:Poyang lake, Jiangxi	27.034167 N 116.131111 E	Pharyngeal_swab	Anseriformes	HH	Herbivorous	Natatores	Natatores-Herbivorous	Pharyngeal_swab
NCJD-19BM-119	Anser albifrons	2019-03-05	China:Poyang lake, Jiangxi	27.034167 N 116.131111 E	Pharyngeal_swab	Anseriformes	HH	Herbivorous	Natatores	Natatores-Herbivorous	Pharyngeal_swab
NCJD-19BM-120	Anser albifrons	2019-03-05	China:Poyang lake, Jiangxi	27.034167 N 116.131111 E	Pharyngeal_swab	Anseriformes	HH	Herbivorous	Natatores	Natatores-Herbivorous	Pharyngeal_swab
NCJD-19BM-121	Anser albifrons	2019-03-05	China:Poyang lake, Jiangxi	27.034167 N 116.131111 E	Pharyngeal_swab	Anseriformes	HH	Herbivorous	Natatores	Natatores-Herbivorous	Pharyngeal_swab
NCJD-19BM-122	Anser albifrons	2019-03-05	China:Poyang lake, Jiangxi	27.034167 N 116.131111 E	Pharyngeal_swab	Anseriformes	HH	Herbivorous	Natatores	Natatores-Herbivorous	Pharyngeal_swab
NCJD-19BM-123	Anser albifrons	2019-03-05	China:Poyang lake, Jiangxi	27.034167 N 116.131111 E	Pharyngeal_swab	Anseriformes	HH	Herbivorous	Natatores	Natatores-Herbivorous	Pharyngeal_swab
NCJD-19BM-124	Anser albifrons	2019-03-05	China:Poyang lake, Jiangxi	27.034167 N 116.131111 E	Pharyngeal_swab	Anseriformes	HH	Herbivorous	Natatores	Natatores-Herbivorous	Pharyngeal_swab
NCJD-19BM-125	Anser fabalis	2019-03-05	China:Poyang lake, Jiangxi	27.034167 N 116.131111 E	Pharyngeal_swab	Anseriformes	HH	Herbivorous	Natatores	Natatores-Herbivorous	Pharyngeal_swab
NCJD-19BM-126	Anser albifrons	2019-03-05	China:Poyang lake, Jiangxi	27.034167 N 116.131111 E	Pharyngeal_swab	Anseriformes	HH	Herbivorous	Natatores	Natatores-Herbivorous	Pharyngeal_swab
NCJD-19BM-127	Anser albifrons	2019-03-05	China:Poyang lake, Jiangxi	27.034167 N 116.131111 E	Cloacal_swab	Anseriformes	HH	Herbivorous	Natatores	Natatores-Herbivorous	Faeces-like_sample
NCJD-19BM-128	Anser albifrons	2019-03-05	China:Poyang lake, Jiangxi	27.034167 N 116.131111 E	Pharyngeal_swab	Anseriformes	HH	Herbivorous	Natatores	Natatores-Herbivorous	Pharyngeal_swab
NCJD-19BM-129	Anser albifrons	2019-03-05	China:Poyang lake, Jiangxi	27.034167 N 116.131111 E	Cloacal_swab	Anseriformes	HH	Herbivorous	Natatores	Natatores-Herbivorous	Faeces-like_sample
NCJD-19BM-130	Anser albifrons	2019-03-05	China:Poyang lake, Jiangxi	27.034167 N 116.131111 E	Pharyngeal_swab	Anseriformes	HH	Herbivorous	Natatores	Natatores-Herbivorous	Pharyngeal_swab
NCJD-19BM-131	Anser albifrons	2019-03-05	China:Poyang lake, Jiangxi	27.034167 N 116.131111 E	Cloacal_swab	Anseriformes	HH	Herbivorous	Natatores	Natatores-Herbivorous	Faeces-like_sample
NCJD-19BM-132	Podiceps cristatus	2019-03-05	China:Poyang lake, Jiangxi	27.034167 N 116.131111 E	Pharyngeal_swab	Podicipediformes	HH	Carnivorous	Natatores	Natatores-Carnivorous	Pharyngeal_swab
NCJD-19BM-133	Podiceps cristatus	2019-03-05	China:Poyang lake, Jiangxi	27.034167 N 116.131111 E	Cloacal_swab	Podicipediformes	HH	Carnivorous	Natatores	Natatores-Carnivorous	Faeces-like_sample
NCJD-19BM-134	Podiceps cristatus	2019-03-05	China:Poyang lake, Jiangxi	27.034167 N 116.131111 E	Pharyngeal_swab	Podicipediformes	HH	Carnivorous	Natatores	Natatores-Carnivorous	Pharyngeal_swab
NCJD-19BM-135	Podiceps cristatus	2019-03-05	China:Poyang lake, Jiangxi	27.034167 N 116.131111 E	Cloacal_swab	Podicipediformes	HH	Carnivorous	Natatores	Natatores-Carnivorous	Faeces-like_sample
NCJD-19BM-136	Anser albifrons	2019-03-05	China:Poyang lake, Jiangxi	27.034167 N 116.131111 E	Pharyngeal_swab	Anseriformes	HH	Herbivorous	Natatores	Natatores-Herbivorous	Pharyngeal_swab
NCJD-19BM-137	Anser albifrons	2019-03-05	China:Poyang lake, Jiangxi	27.034167 N 116.131111 E	Cloacal_swab	Anseriformes	HH	Herbivorous	Natatores	Natatores-Herbivorous	Faeces-like_sample
NCJD-19BM-138	Anser albifrons	2019-03-05	China:Poyang lake, Jiangxi	27.034167 N 116.131111 E	Pharyngeal_swab	Anseriformes	HH	Herbivorous	Natatores	Natatores-Herbivorous	Pharyngeal_swab
NCJD-19BM-139	Anser albifrons	2019-03-05	China:Poyang lake, Jiangxi	27.034167 N 116.131111 E	Cloacal_swab	Anseriformes	HH	Herbivorous	Natatores	Natatores-Herbivorous	Faeces-like_sample
NCJD-19BM-140	Anser albifrons	2019-03-05	China:Poyang lake, Jiangxi	27.034167 N 116.131111 E	Pharyngeal_swab	Anseriformes	HH	Herbivorous	Natatores	Natatores-Herbivorous	Pharyngeal_swab
NCJD-19BM-141	Anser albifrons	2019-03-05	China:Poyang lake, Jiangxi	27.034167 N 116.131111 E	Cloacal_swab	Anseriformes	HH	Herbivorous	Natatores	Natatores-Herbivorous	Faeces-like_sample
NCJD-19BM-142	Anser albifrons	2019-03-05	China:Poyang lake, Jiangxi	27.034167 N 116.131111 E	Pharyngeal_swab	Anseriformes	HH	Herbivorous	Natatores	Natatores-Herbivorous	Pharyngeal_swab
NCJD-19BM-143	Anser albifrons	2019-03-05	China:Poyang lake, Jiangxi	27.034167 N 116.131111 E	Pharyngeal_swab	Anseriformes	HH	Herbivorous	Natatores	Natatores-Herbivorous	Pharyngeal_swab
NCJD-19BM-144	Anser albifrons	2019-03-05	China:Poyang lake, Jiangxi	27.034167 N 116.131111 E	Pharyngeal_swab	Anseriformes	HH	Herbivorous	Natatores	Natatores-Herbivorous	Pharyngeal_swab
NCJD-19BM-145	Anser albifrons	2019-03-05	China:Poyang lake, Jiangxi	27.034167 N 116.131111 E	Pharyngeal_swab	Anseriformes	HH	Herbivorous	Natatores	Natatores-Herbivorous	Pharyngeal_swab
NCJD-19BM-146	Anser albifrons	2019-03-05	China:Poyang lake, Jiangxi	27.034167 N 116.131111 E	Pharyngeal_swab	Anseriformes	HH	Herbivorous	Natatores	Natatores-Herbivorous	Pharyngeal_swab
NCJD-19BM-147	Anser albifrons	2019-03-05	China:Poyang lake, Jiangxi	27.034167 N 116.131111 E	Pharyngeal_swab	Anseriformes	HH	Herbivorous	Natatores	Natatores-Herbivorous	Pharyngeal_swab
NCJD-19BM-148	Anser albifrons	2019-03-05	China:Poyang lake, Jiangxi	27.034167 N 116.131111 E	Pharyngeal_swab	Anseriformes	HH	Herbivorous	Natatores	Natatores-Herbivorous	Pharyngeal_swab
NCJD-19BM-149	Anser fabalis	2019-03-05	China:Poyang lake, Jiangxi	27.034167 N 116.131111 E	Pharyngeal_swab	Anseriformes	HH	Herbivorous	Natatores	Natatores-Herbivorous	Pharyngeal_swab
NCJD-19BM-150	Anser fabalis	2019-03-05	China:Poyang lake, Jiangxi	27.034167 N 116.131111 E	Pharyngeal_swab	Anseriformes	HH	Herbivorous	Natatores	Natatores-Herbivorous	Pharyngeal_swab
NCJD-19BM-151	Anser albifrons	2019-03-05	China:Poyang lake, Jiangxi	27.034167 N 116.131111 E	Pharyngeal_swab	Anseriformes	HH	Herbivorous	Natatores	Natatores-Herbivorous	Pharyngeal_swab
NCJD-19BM-152	Anser albifrons	2019-03-05	China:Poyang lake, Jiangxi	27.034167 N 116.131111 E	Pharyngeal_swab	Anseriformes	HH	Herbivorous	Natatores	Natatores-Herbivorous	Pharyngeal_swab
NCJD-19BM-153	Anser albifrons	2019-03-05	China:Poyang lake, Jiangxi	27.034167 N 116.131111 E	Pharyngeal_swab	Anseriformes	HH	Herbivorous	Natatores	Natatores-Herbivorous	Pharyngeal_swab
NCJD-19BM-154	Anser albifrons	2019-03-05	China:Poyang lake, Jiangxi	27.034167 N 116.131111 E	Pharyngeal_swab	Anseriformes	HH	Herbivorous	Natatores	Natatores-Herbivorous	Pharyngeal_swab
NCJD-19BM-155	Anser albifrons	2019-03-05	China:Poyang lake, Jiangxi	27.034167 N 116.131111 E	Pharyngeal_swab	Anseriformes	HH	Herbivorous	Natatores	Natatores-Herbivorous	Pharyngeal_swab
NCJD-19BM-156	Anser albifrons	2019-03-05	China:Poyang lake, Jiangxi	27.034167 N 116.131111 E	Pharyngeal_swab	Anseriformes	HH	Herbivorous	Natatores	Natatores-Herbivorous	Pharyngeal_swab
NCJD-19BM-157	Anser albifrons	2019-03-05	China:Poyang lake, Jiangxi	27.034167 N 116.131111 E	Pharyngeal_swab	Anseriformes	HH	Herbivorous	Natatores	Natatores-Herbivorous	Pharyngeal_swab
NCJD-19BM-158	Anser albifrons	2019-03-05	China:Poyang lake, Jiangxi	27.034167 N 116.131111 E	Pharyngeal_swab	Anseriformes	HH	Herbivorous	Natatores	Natatores-Herbivorous	Pharyngeal_swab
NCJD-19BM-159	Anser albifrons	2019-03-05	China:Poyang lake, Jiangxi	27.034167 N 116.131111 E	Cloacal_swab	Anseriformes	HH	Herbivorous	Natatores	Natatores-Herbivorous	Faeces-like_sample
NCJD-19BM-160	Anser albifrons	2019-03-05	China:Poyang lake, Jiangxi	27.034167 N 116.131111 E	Pharyngeal_swab	Anseriformes	HH	Herbivorous	Natatores	Natatores-Herbivorous	Pharyngeal_swab
NCJD-19BM-161	Anser albifrons	2019-03-05	China:Poyang lake, Jiangxi	27.034167 N 116.131111 E	Cloacal_swab	Anseriformes	HH	Herbivorous	Natatores	Natatores-Herbivorous	Faeces-like_sample
NCJD-19BM-162	Anser albifrons	2019-03-05	China:Poyang lake, Jiangxi	27.034167 N 116.131111 E	Pharyngeal_swab	Anseriformes	HH	Herbivorous	Natatores	Natatores-Herbivorous	Pharyngeal_swab
NCJD-19BM-163	Anser albifrons	2019-03-05	China:Poyang lake, Jiangxi	27.034167 N 116.131111 E	Cloacal_swab	Anseriformes	HH	Herbivorous	Natatores	Natatores-Herbivorous	Faeces-like_sample
NCJD-19BM-164	Anser albifrons	2019-03-05	China:Poyang lake, Jiangxi	27.034167 N 116.131111 E	Pharyngeal_swab	Anseriformes	HH	Herbivorous	Natatores	Natatores-Herbivorous	Pharyngeal_swab
NCJD-19BM-165	Anser albifrons	2019-03-05	China:Poyang lake, Jiangxi	27.034167 N 116.131111 E	Cloacal_swab	Anseriformes	HH	Herbivorous	Natatores	Natatores-Herbivorous	Faeces-like_sample
NCJD-19BM-166	Anser albifrons	2019-03-05	China:Poyang lake, Jiangxi	27.034167 N 116.131111 E	Pharyngeal_swab	Anseriformes	HH	Herbivorous	Natatores	Natatores-Herbivorous	Pharyngeal_swab
NCJD-19BM-167	Anser albifrons	2019-03-05	China:Poyang lake, Jiangxi	27.034167 N 116.131111 E	Cloacal_swab	Anseriformes	HH	Herbivorous	Natatores	Natatores-Herbivorous	Faeces-like_sample
NCJD-19BM-168	Anser albifrons	2019-03-05	China:Poyang lake, Jiangxi	27.034167 N 116.131111 E	Pharyngeal_swab	Anseriformes	HH	Herbivorous	Natatores	Natatores-Herbivorous	Pharyngeal_swab
NCJD-19BM-169	Anser albifrons	2019-03-05	China:Poyang lake, Jiangxi	27.034167 N 116.131111 E	Cloacal_swab	Anseriformes	HH	Herbivorous	Natatores	Natatores-Herbivorous	Faeces-like_sample
NCJD-19BM-170	Anser albifrons	2019-03-05	China:Poyang lake, Jiangxi	27.034167 N 116.131111 E	Pharyngeal_swab	Anseriformes	HH	Herbivorous	Natatores	Natatores-Herbivorous	Pharyngeal_swab
NCJD-19BM-171	Anser albifrons	2019-03-05	China:Poyang lake, Jiangxi	27.034167 N 116.131111 E	Cloacal_swab	Anseriformes	HH	Herbivorous	Natatores	Natatores-Herbivorous	Faeces-like_sample
NCJD-19BM-172	Anser albifrons	2019-03-05	China:Poyang lake, Jiangxi	27.034167 N 116.131111 E	Pharyngeal_swab	Anseriformes	HH	Herbivorous	Natatores	Natatores-Herbivorous	Pharyngeal_swab
NCJD-19BV-16	Recurvirostra avosetta	2019-03-05	China:Poyang lake, Jiangxi	27.034167 N 116.131111 E	Faeces	Charadriiformes	HH	Carnivorous	Wader	Wader-Carnivorous	Faeces-like_sample
NCJD-19BV-17	Recurvirostra avosetta	2019-03-05	China:Poyang lake, Jiangxi	27.034167 N 116.131111 E	Faeces	Charadriiformes	HH	Carnivorous	Wader	Wader-Carnivorous	Faeces-like_sample
NCJD-19BV-18	Podiceps cristatus	2019-03-05	China:Poyang lake, Jiangxi	27.034167 N 116.131111 E	Faeces	Podicipediformes	HH	Carnivorous	Natatores	Natatores-Carnivorous	Faeces-like_sample
NCJD-19BV-19	Podiceps cristatus	2019-03-05	China:Poyang lake, Jiangxi	27.034167 N 116.131111 E	Faeces	Podicipediformes	HH	Carnivorous	Natatores	Natatores-Carnivorous	Faeces-like_sample
NCJD-19BV-20	Podiceps cristatus	2019-03-05	China:Poyang lake, Jiangxi	27.034167 N 116.131111 E	Faeces	Podicipediformes	HH	Carnivorous	Natatores	Natatores-Carnivorous	Faeces-like_sample
NCJD-19BV-21	Anser albifrons	2019-03-05	China:Poyang lake, Jiangxi	27.034167 N 116.131111 E	Faeces	Anseriformes	HH	Herbivorous	Natatores	Natatores-Herbivorous	Faeces-like_sample
NCJD-19BV-22	Anser albifrons	2019-03-05	China:Poyang lake, Jiangxi	27.034167 N 116.131111 E	Faeces	Anseriformes	HH	Herbivorous	Natatores	Natatores-Herbivorous	Faeces-like_sample
NCJD-19BV-23	Anser albifrons	2019-03-05	China:Poyang lake, Jiangxi	27.034167 N 116.131111 E	Faeces	Anseriformes	HH	Herbivorous	Natatores	Natatores-Herbivorous	Faeces-like_sample
NCJD-19BV-24	Anser cygnoides	2019-03-05	China:Poyang lake, Jiangxi	27.034167 N 116.131111 E	Faeces	Anseriformes	HH	Herbivorous	Natatores	Natatores-Herbivorous	Faeces-like_sample
NCJD-19BV-25	Anser cygnoides	2019-03-05	China:Poyang lake, Jiangxi	27.034167 N 116.131111 E	Faeces	Anseriformes	HH	Herbivorous	Natatores	Natatores-Herbivorous	Faeces-like_sample
NCJD-19BV-26	Anser fabalis	2019-03-05	China:Poyang lake, Jiangxi	27.034167 N 116.131111 E	Faeces	Anseriformes	HH	Herbivorous	Natatores	Natatores-Herbivorous	Faeces-like_sample
NCJD-19BV-27	Anser fabalis	2019-03-05	China:Poyang lake, Jiangxi	27.034167 N 116.131111 E	Faeces	Anseriformes	HH	Herbivorous	Natatores	Natatores-Herbivorous	Faeces-like_sample
NCJD-19BV-28	Anas penelope	2019-03-05	China:Poyang lake, Jiangxi	27.034167 N 116.131111 E	Faeces	Anseriformes	HH	Herbivorous	Natatores	Natatores-Herbivorous	Faeces-like_sample
NCJD-19BV-29	Podiceps cristatus	2019-03-05	China:Poyang lake, Jiangxi	27.034167 N 116.131111 E	Faeces	Podicipediformes	HH	Carnivorous	Natatores	Natatores-Carnivorous	Faeces-like_sample
NCJD-19BV-30	Anser fabalis	2019-03-10	China:Poyang lake, Jiangxi	29.209982 N 116.463861 E	Faeces	Anseriformes	DC	Herbivorous	Natatores	Natatores-Herbivorous	Faeces-like_sample
NCJD-19BV-31	Anser fabalis	2019-03-05	China:Poyang lake, Jiangxi	27.034167 N 116.131111 E	Faeces	Anseriformes	HH	Herbivorous	Natatores	Natatores-Herbivorous	Faeces-like_sample
NCJD-19BV-32	Anser erythropus	2019-03-05	China:Poyang lake, Jiangxi	27.034167 N 116.131111 E	Faeces	Anseriformes	HH	Herbivorous	Natatores	Natatores-Herbivorous	Faeces-like_sample
NCJD-19BV-33	Anser albifrons	2019-03-05	China:Poyang lake, Jiangxi	27.034167 N 116.131111 E	Faeces	Anseriformes	HH	Herbivorous	Natatores	Natatores-Herbivorous	Faeces-like_sample
NCJD-19BV-34	Anser albifrons	2019-03-05	China:Poyang lake, Jiangxi	27.034167 N 116.131111 E	Faeces	Anseriformes	HH	Herbivorous	Natatores	Natatores-Herbivorous	Faeces-like_sample
NCJD-19BV-35	Anser albifrons	2019-03-05	China:Poyang lake, Jiangxi	27.034167 N 116.131111 E	Faeces	Anseriformes	HH	Herbivorous	Natatores	Natatores-Herbivorous	Faeces-like_sample
NCJD-19BV-36	Anser albifrons	2019-03-05	China:Poyang lake, Jiangxi	27.034167 N 116.131111 E	Faeces	Anseriformes	HH	Herbivorous	Natatores	Natatores-Herbivorous	Faeces-like_sample
NCJD-19BV-37	Anser albifrons	2019-03-05	China:Poyang lake, Jiangxi	27.034167 N 116.131111 E	Faeces	Anseriformes	HH	Herbivorous	Natatores	Natatores-Herbivorous	Faeces-like_sample
NCJD-19BV-38	Anser albifrons	2019-03-05	China:Poyang lake, Jiangxi	27.034167 N 116.131111 E	Faeces	Anseriformes	HH	Herbivorous	Natatores	Natatores-Herbivorous	Faeces-like_sample
NCJD-19BV-39	Anser albifrons	2019-03-05	China:Poyang lake, Jiangxi	27.034167 N 116.131111 E	Faeces	Anseriformes	HH	Herbivorous	Natatores	Natatores-Herbivorous	Faeces-like_sample
NCJD-19BV-40	Anser albifrons	2019-03-05	China:Poyang lake, Jiangxi	27.034167 N 116.131111 E	Faeces	Anseriformes	HH	Herbivorous	Natatores	Natatores-Herbivorous	Faeces-like_sample
NCJD-19BV-41	Anser albifrons	2019-03-05	China:Poyang lake, Jiangxi	27.034167 N 116.131111 E	Faeces	Anseriformes	HH	Herbivorous	Natatores	Natatores-Herbivorous	Faeces-like_sample
NCJD-19BV-42	Anser albifrons	2019-03-05	China:Poyang lake, Jiangxi	27.034167 N 116.131111 E	Faeces	Anseriformes	HH	Herbivorous	Natatores	Natatores-Herbivorous	Faeces-like_sample
NCJD-19BV-43	Anas zonorhyncha	2019-03-10	China:Poyang lake, Jiangxi	29.209982 N 116.463861 E	Faeces	Anseriformes	DC	Herbivorous	Natatores	Natatores-Herbivorous	Faeces-like_sample
NCJD-19BV-44	Anas zonorhyncha	2019-03-10	China:Poyang lake, Jiangxi	29.209982 N 116.463861 E	Faeces	Anseriformes	DC	Herbivorous	Natatores	Natatores-Herbivorous	Faeces-like_sample
NCJD-19BV-45	Tadorna ferruginea	2019-03-10	China:Poyang lake, Jiangxi	29.209982 N 116.463861 E	Faeces	Anseriformes	DC	Herbivorous	Natatores	Natatores-Herbivorous	Faeces-like_sample
NCJD-19BV-46	Tadorna ferruginea	2019-03-10	China:Poyang lake, Jiangxi	29.209982 N 116.463861 E	Faeces	Anseriformes	DC	Herbivorous	Natatores	Natatores-Herbivorous	Faeces-like_sample
NCJD-19BV-47	Vanellus cinereus	2019-03-10	China:Poyang lake, Jiangxi	29.209982 N 116.463861 E	Faeces	Charadriiformes	DC	Carnivorous	Wader	Wader-Carnivorous	Faeces-like_sample
NCJD-19BV-48	Nycticorax nycticorax	2019-03-10	China:Poyang lake, Jiangxi	29.209982 N 116.463861 E	Faeces	Ciconiiformes	DC	Carnivorous	Wader	Wader-Carnivorous	Faeces-like_sample
NCJD-19BV-49	Nycticorax nycticorax	2019-03-10	China:Poyang lake, Jiangxi	29.209982 N 116.463861 E	Faeces	Ciconiiformes	DC	Carnivorous	Wader	Wader-Carnivorous	Faeces-like_sample
NCJD-19BV-50	Recurvirostra avosetta	2019-03-10	China:Poyang lake, Jiangxi	29.209982 N 116.463861 E	Faeces	Charadriiformes	DC	Carnivorous	Wader	Wader-Carnivorous	Faeces-like_sample
NCJD-19BV-51	Anser fabalis	2019-03-10	China:Poyang lake, Jiangxi	29.209982 N 116.463861 E	Faeces	Anseriformes	DC	Herbivorous	Natatores	Natatores-Herbivorous	Faeces-like_sample
NCJD-19BV-52	Anas zonorhyncha	2019-03-10	China:Poyang lake, Jiangxi	29.209982 N 116.463861 E	Faeces	Anseriformes	DC	Herbivorous	Natatores	Natatores-Herbivorous	Faeces-like_sample
NCJD-19BV-54	Anser fabalis	2019-03-10	China:Poyang lake, Jiangxi	29.209982 N 116.463861 E	Faeces	Anseriformes	DC	Herbivorous	Natatores	Natatores-Herbivorous	Faeces-like_sample
NCJD-19BV-55	Nycticorax nycticorax	2019-03-10	China:Poyang lake, Jiangxi	29.209982 N 116.463861 E	Faeces	Ciconiiformes	DC	Carnivorous	Wader	Wader-Carnivorous	Faeces-like_sample
NCJD-19BV-56	Nycticorax nycticorax	2019-03-10	China:Poyang lake, Jiangxi	29.209982 N 116.463861 E	Faeces	Ciconiiformes	DC	Carnivorous	Wader	Wader-Carnivorous	Faeces-like_sample
NCJD-19BV-57	Anas zonorhyncha	2019-03-10	China:Poyang lake, Jiangxi	29.209982 N 116.463861 E	Faeces	Anseriformes	DC	Herbivorous	Natatores	Natatores-Herbivorous	Faeces-like_sample
NCJD-19BV-58	Anser fabalis	2019-03-10	China:Poyang lake, Jiangxi	29.209982 N 116.463861 E	Faeces	Anseriformes	DC	Herbivorous	Natatores	Natatores-Herbivorous	Faeces-like_sample
NCJD-19BV-59	Strigiformes	2019-03-10	China:Poyang lake, Jiangxi	29.209982 N 116.463861 E	Faeces	Strigiformes	DC	Carnivorous	Raptor	Raptor-Carnivorous	Faeces-like_sample
NCJD-19BV-60	Strigiformes	2019-03-10	China:Poyang lake, Jiangxi	29.209982 N 116.463861 E	Faeces	Strigiformes	DC	Carnivorous	Raptor	Raptor-Carnivorous	Faeces-like_sample
2019-NC-BM-200	Tadorna ferruginea	2019-03-10	China:Poyang lake, Jiangxi	29.209982 N 116.463861 E	Pharyngeal_swab	Anseriformes	DC	Herbivorous	Natatores	Natatores-Herbivorous	Pharyngeal_swab
2019-NC-BM-201	Tadorna ferruginea	2019-03-10	China:Poyang lake, Jiangxi	29.209982 N 116.463861 E	Cloacal_swab	Anseriformes	DC	Herbivorous	Natatores	Natatores-Herbivorous	Faeces-like_sample
2019-NC-BM-202	Anas zonorhyncha	2019-03-10	China:Poyang lake, Jiangxi	29.209982 N 116.463861 E	Pharyngeal_swab	Anseriformes	DC	Herbivorous	Natatores	Natatores-Herbivorous	Pharyngeal_swab
2019-NC-BM-203	Anas zonorhyncha	2019-03-10	China:Poyang lake, Jiangxi	29.209982 N 116.463861 E	Cloacal_swab	Anseriformes	DC	Herbivorous	Natatores	Natatores-Herbivorous	Faeces-like_sample
2019-NC-BM-204	Tadorna ferruginea	2019-03-10	China:Poyang lake, Jiangxi	29.209982 N 116.463861 E	Pharyngeal_swab	Anseriformes	DC	Herbivorous	Natatores	Natatores-Herbivorous	Pharyngeal_swab
2019-NC-BM-205	Tadorna ferruginea	2019-03-10	China:Poyang lake, Jiangxi	29.209982 N 116.463861 E	Cloacal_swab	Anseriformes	DC	Herbivorous	Natatores	Natatores-Herbivorous	Faeces-like_sample
2019-NC-BM-206	Anser fabalis	2019-03-10	China:Poyang lake, Jiangxi	29.209982 N 116.463861 E	Pharyngeal_swab	Anseriformes	DC	Herbivorous	Natatores	Natatores-Herbivorous	Pharyngeal_swab
2019-NC-BM-207	Anser fabalis	2019-03-10	China:Poyang lake, Jiangxi	29.209982 N 116.463861 E	Cloacal_swab	Anseriformes	DC	Herbivorous	Natatores	Natatores-Herbivorous	Faeces-like_sample
2019-NC-BM-208	Nycticorax nycticorax	2019-03-10	China:Poyang lake, Jiangxi	29.209982 N 116.463861 E	Pharyngeal_swab	Ciconiiformes	DC	Carnivorous	Wader	Wader-Carnivorous	Pharyngeal_swab
2019-NC-BM-209	Nycticorax nycticorax	2019-03-10	China:Poyang lake, Jiangxi	29.209982 N 116.463861 E	Cloacal_swab	Ciconiiformes	DC	Carnivorous	Wader	Wader-Carnivorous	Faeces-like_sample
2019-NC-BM-210	Nycticorax nycticorax	2019-03-10	China:Poyang lake, Jiangxi	29.209982 N 116.463861 E	Pharyngeal_swab	Ciconiiformes	DC	Carnivorous	Wader	Wader-Carnivorous	Pharyngeal_swab
2019-NC-BM-211	Nycticorax nycticorax	2019-03-10	China:Poyang lake, Jiangxi	29.209982 N 116.463861 E	Cloacal_swab	Ciconiiformes	DC	Carnivorous	Wader	Wader-Carnivorous	Faeces-like_sample
2019-NC-BM-212	Anas zonorhyncha	2019-03-10	China:Poyang lake, Jiangxi	29.209982 N 116.463861 E	Pharyngeal_swab	Anseriformes	DC	Herbivorous	Natatores	Natatores-Herbivorous	Pharyngeal_swab
2019-NC-BM-213	Anas zonorhyncha	2019-03-10	China:Poyang lake, Jiangxi	29.209982 N 116.463861 E	Cloacal_swab	Anseriformes	DC	Herbivorous	Natatores	Natatores-Herbivorous	Faeces-like_sample
2019-NC-BM-214	Vanellus cinereus	2019-03-10	China:Poyang lake, Jiangxi	29.209982 N 116.463861 E	Pharyngeal_swab	Charadriiformes	DC	Carnivorous	Wader	Wader-Carnivorous	Pharyngeal_swab
2019-NC-BM-215	Vanellus cinereus	2019-03-10	China:Poyang lake, Jiangxi	29.209982 N 116.463861 E	Cloacal_swab	Charadriiformes	DC	Carnivorous	Wader	Wader-Carnivorous	Faeces-like_sample
2019-NC-BM-216	Falco peregrinus	2019-03-10	China:Poyang lake, Jiangxi	29.209982 N 116.463861 E	Pharyngeal_swab	Falconiformes	DC	Carnivorous	Raptor	Raptor-Carnivorous	Pharyngeal_swab
2019-NC-BM-217	Falco peregrinus	2019-03-10	China:Poyang lake, Jiangxi	29.209982 N 116.463861 E	Cloacal_swab	Falconiformes	DC	Carnivorous	Raptor	Raptor-Carnivorous	Faeces-like_sample
2019-NC-BM-218	Anser fabalis	2019-03-10	China:Poyang lake, Jiangxi	29.209982 N 116.463861 E	Pharyngeal_swab	Anseriformes	DC	Herbivorous	Natatores	Natatores-Herbivorous	Pharyngeal_swab
2019-NC-BM-219	Anser fabalis	2019-03-10	China:Poyang lake, Jiangxi	29.209982 N 116.463861 E	Cloacal_swab	Anseriformes	DC	Herbivorous	Natatores	Natatores-Herbivorous	Faeces-like_sample
2019-NC-BM-220	Nycticorax nycticorax	2019-03-10	China:Poyang lake, Jiangxi	29.209982 N 116.463861 E	Pharyngeal_swab	Ciconiiformes	DC	Carnivorous	Wader	Wader-Carnivorous	Pharyngeal_swab
2019-NC-BM-221	Nycticorax nycticorax	2019-03-10	China:Poyang lake, Jiangxi	29.209982 N 116.463861 E	Cloacal_swab	Ciconiiformes	DC	Carnivorous	Wader	Wader-Carnivorous	Faeces-like_sample
2019-NC-BM-222	Anser fabalis	2019-03-10	China:Poyang lake, Jiangxi	29.209982 N 116.463861 E	Pharyngeal_swab	Anseriformes	DC	Herbivorous	Natatores	Natatores-Herbivorous	Pharyngeal_swab
2019-NC-BM-223	Anser fabalis	2019-03-10	China:Poyang lake, Jiangxi	29.209982 N 116.463861 E	Cloacal_swab	Anseriformes	DC	Herbivorous	Natatores	Natatores-Herbivorous	Faeces-like_sample
2019-NC-BM-234	Nycticorax nycticorax	2019-03-10	China:Poyang lake, Jiangxi	29.209982 N 116.463861 E	Pharyngeal_swab	Ciconiiformes	DC	Carnivorous	Wader	Wader-Carnivorous	Pharyngeal_swab
2019-NC-BM-235	Nycticorax nycticorax	2019-03-10	China:Poyang lake, Jiangxi	29.209982 N 116.463861 E	Cloacal_swab	Ciconiiformes	DC	Carnivorous	Wader	Wader-Carnivorous	Faeces-like_sample
2019-NC-BM-236	Anser fabalis	2019-03-10	China:Poyang lake, Jiangxi	29.209982 N 116.463861 E	Pharyngeal_swab	Anseriformes	DC	Herbivorous	Natatores	Natatores-Herbivorous	Pharyngeal_swab
2019-NC-BM-237	Anser fabalis	2019-03-10	China:Poyang lake, Jiangxi	29.209982 N 116.463861 E	Cloacal_swab	Anseriformes	DC	Herbivorous	Natatores	Natatores-Herbivorous	Faeces-like_sample
2019-NC-BM-238	Strigiformes	2019-03-10	China:Poyang lake, Jiangxi	29.209982 N 116.463861 E	Pharyngeal_swab	Strigiformes	DC	Carnivorous	Raptor	Raptor-Carnivorous	Pharyngeal_swab
2019-NC-BM-239	Strigiformes	2019-03-10	China:Poyang lake, Jiangxi	29.209982 N 116.463861 E	Cloacal_swab	Strigiformes	DC	Carnivorous	Raptor	Raptor-Carnivorous	Faeces-like_sample
2019-NC-BM-240	Strigiformes	2019-03-10	China:Poyang lake, Jiangxi	29.209982 N 116.463861 E	Pharyngeal_swab	Strigiformes	DC	Carnivorous	Raptor	Raptor-Carnivorous	Pharyngeal_swab
2019-NC-BM-241	Strigiformes	2019-03-10	China:Poyang lake, Jiangxi	29.209982 N 116.463861 E	Cloacal_swab	Strigiformes	DC	Carnivorous	Raptor	Raptor-Carnivorous	Faeces-like_sample
2019-NC-BM-242	Strigiformes	2019-03-10	China:Poyang lake, Jiangxi	29.209982 N 116.463861 E	Pharyngeal_swab	Strigiformes	DC	Carnivorous	Raptor	Raptor-Carnivorous	Pharyngeal_swab
2019-NC-BM-243	Strigiformes	2019-03-10	China:Poyang lake, Jiangxi	29.209982 N 116.463861 E	Cloacal_swab	Strigiformes	DC	Carnivorous	Raptor	Raptor-Carnivorous	Faeces-like_sample
2019-NC-BM-244	Anas zonorhyncha	2019-03-10	China:Poyang lake, Jiangxi	29.209982 N 116.463861 E	Pharyngeal_swab	Anseriformes	DC	Herbivorous	Natatores	Natatores-Herbivorous	Pharyngeal_swab
2019-NC-BM-245	Anas zonorhyncha	2019-03-10	China:Poyang lake, Jiangxi	29.209982 N 116.463861 E	Cloacal_swab	Anseriformes	DC	Herbivorous	Natatores	Natatores-Herbivorous	Faeces-like_sample
2019-NC-BM-246	Anas zonorhyncha	2019-03-10	China:Poyang lake, Jiangxi	29.209982 N 116.463861 E	Pharyngeal_swab	Anseriformes	DC	Herbivorous	Natatores	Natatores-Herbivorous	Pharyngeal_swab
