# Supplementary material for: The Multi-Kingdom Microbiome of Wintering Migratory Birds in Poyang Lake, China
Source: Viruses. 2024 Mar 3;16(3):396. doi: 10.3390/v16030396 (PMC10974949; doi:10.3390/v16030396)
Supplement: Supplementary file 1 [file viruses-16-00396-s001.zip › Table S2. venn_datatable.xlsx]

## Sheet: Fig2.G
rownames(data)	Counts	Abundance
Wader_Carnivorous	67	0.014
Natatores_Herbivorous	1081	0.229
Natatores_Omnivorous	11	0.002
Natatores_Carnivorous	119	0.025
Raptor_Carnivorous	65	0.014
Wader_Carnivorous-Natatores_Herbivorous	403	0.086
Wader_Carnivorous-Natatores_Omnivorous	0	0
Wader_Carnivorous-Natatores_Carnivorous	13	0.003
Wader_Carnivorous-Raptor_Carnivorous	10	0.002
Natatores_Herbivorous-Natatores_Omnivorous	28	0.006
Natatores_Herbivorous-Natatores_Carnivorous	386	0.082
Natatores_Herbivorous-Raptor_Carnivorous	171	0.036
Natatores_Omnivorous-Natatores_Carnivorous	0	0
Natatores_Omnivorous-Raptor_Carnivorous	0	0
Natatores_Carnivorous-Raptor_Carnivorous	22	0.005
Wader_Carnivorous-Natatores_Herbivorous-Natatores_Omnivorous	51	0.011
Wader_Carnivorous-Natatores_Herbivorous-Natatores_Carnivorous	450	0.095
Wader_Carnivorous-Natatores_Herbivorous-Raptor_Carnivorous	176	0.037
Wader_Carnivorous-Natatores_Omnivorous-Natatores_Carnivorous	2	0
Wader_Carnivorous-Natatores_Omnivorous-Raptor_Carnivorous	1	0
Wader_Carnivorous-Natatores_Carnivorous-Raptor_Carnivorous	8	0.002
Natatores_Herbivorous-Natatores_Omnivorous-Natatores_Carnivorous	34	0.007
Natatores_Herbivorous-Natatores_Omnivorous-Raptor_Carnivorous	13	0.003
Natatores_Herbivorous-Natatores_Carnivorous-Raptor_Carnivorous	148	0.031
Natatores_Omnivorous-Natatores_Carnivorous-Raptor_Carnivorous	0	0
Wader_Carnivorous-Natatores_Herbivorous-Natatores_Omnivorous-Natatores_Carnivorous	230	0.049
Wader_Carnivorous-Natatores_Herbivorous-Natatores_Omnivorous-Raptor_Carnivorous	38	0.008
Wader_Carnivorous-Natatores_Herbivorous-Natatores_Carnivorous-Raptor_Carnivorous	497	0.105
Wader_Carnivorous-Natatores_Omnivorous-Natatores_Carnivorous-Raptor_Carnivorous	0	0
Natatores_Herbivorous-Natatores_Omnivorous-Natatores_Carnivorous-Raptor_Carnivorous	13	0.003
Wader_Carnivorous-Natatores_Herbivorous-Natatores_Omnivorous-Natatores_Carnivorous-Raptor_Carnivorous	676	0.143

## Sheet: Fig2.H
rownames(data)	Counts	Abundance
Faeces-like_sample	713	0.151
Pharyngeal_swab	569	0.121
Faeces-like_sample-Pharyngeal_swab	3431	0.728

## Sheet: Fig4.G
rownames(data)	Counts	Abundance
Wader-Carnivorous	67	0.014
Natatores-Herbivorous	1081	0.229
Natatores_Omnivorous	11	0.002
Natatores_Carnivorous	119	0.025
Raptor_Carnivorous	65	0.014
Wader-Carnivorous-Natatores-Herbivorous	403	0.086
Wader-Carnivorous-Natatores_Omnivorous	0	0
Wader-Carnivorous-Natatores_Carnivorous	13	0.003
Wader-Carnivorous-Raptor_Carnivorous	10	0.002
Natatores-Herbivorous-Natatores_Omnivorous	28	0.006
Natatores-Herbivorous-Natatores_Carnivorous	386	0.082
Natatores-Herbivorous-Raptor_Carnivorous	171	0.036
Natatores_Omnivorous-Natatores_Carnivorous	0	0
Natatores_Omnivorous-Raptor_Carnivorous	0	0
Natatores_Carnivorous-Raptor_Carnivorous	22	0.005
Wader-Carnivorous-Natatores-Herbivorous-Natatores_Omnivorous	51	0.011
Wader-Carnivorous-Natatores-Herbivorous-Natatores_Carnivorous	450	0.095
Wader-Carnivorous-Natatores-Herbivorous-Raptor_Carnivorous	176	0.037
Wader-Carnivorous-Natatores_Omnivorous-Natatores_Carnivorous	2	0
Wader-Carnivorous-Natatores_Omnivorous-Raptor_Carnivorous	1	0
Wader-Carnivorous-Natatores_Carnivorous-Raptor_Carnivorous	8	0.002
Natatores-Herbivorous-Natatores_Omnivorous-Natatores_Carnivorous	34	0.007
Natatores-Herbivorous-Natatores_Omnivorous-Raptor_Carnivorous	13	0.003
Natatores-Herbivorous-Natatores_Carnivorous-Raptor_Carnivorous	148	0.031
Natatores_Omnivorous-Natatores_Carnivorous-Raptor_Carnivorous	0	0
Wader-Carnivorous-Natatores-Herbivorous-Natatores_Omnivorous-Natatores_Carnivorous	230	0.049
Wader-Carnivorous-Natatores-Herbivorous-Natatores_Omnivorous-Raptor_Carnivorous	38	0.008
Wader-Carnivorous-Natatores-Herbivorous-Natatores_Carnivorous-Raptor_Carnivorous	497	0.105
Wader-Carnivorous-Natatores_Omnivorous-Natatores_Carnivorous-Raptor_Carnivorous	0	0
Natatores-Herbivorous-Natatores_Omnivorous-Natatores_Carnivorous-Raptor_Carnivorous	13	0.003
Wader-Carnivorous-Natatores-Herbivorous-Natatores_Omnivorous-Natatores_Carnivorous-Raptor_Carnivorous	676	0.143

## Sheet: Fig4.H
rownames(data)	Counts	Abundance
Faeces-like_sample	713	0.151
Pharyngeal_swab	569	0.121
Faeces-like_sample-Pharyngeal_swab	3431	0.728

## Sheet: FigS1.M
rownames(data)	Counts	Abundance
Wader	67	0.014
Natatores	1659	0.352
Raptor	65	0.014
Wader-Natatores	1149	0.244
Wader-Raptor	10	0.002
Natatores-Raptor	367	0.078
Wader-Natatores-Raptor	1396	0.296

## Sheet: FigS1.N
rownames(data)	Counts	Abundance
Carnivorous	304	0.065
Herbivorous	1081	0.229
Omnivorous	11	0.002
Carnivorous-Herbivorous	2231	0.473
Carnivorous-Omnivorous	3	0.001
Herbivorous-Omnivorous	28	0.006
Carnivorous-Herbivorous-Omnivorous	1055	0.224

## Sheet: FigS1.O
rownames(data)	Counts	Abundance
Cloacal_swab	256	0.054
Pharyngeal_swab	569	0.121
Faeces	224	0.048
Cloacal_swab-Pharyngeal_swab	483	0.102
Cloacal_swab-Faeces	233	0.049
Pharyngeal_swab-Faeces	246	0.052
Cloacal_swab-Pharyngeal_swab-Faeces	2702	0.573

## Sheet: FigS1.P
rownames(data)	Counts	Abundance
Charadriiformes	41	0.009
Anseriformes	1081	0.229
Gruiformes	11	0.002
Podicipediformes	119	0.025
Ciconiiformes	21	0.004
Strigiformes	61	0.013
Falconiformes	3	0.001
Charadriiformes-Anseriformes	202	0.043
Charadriiformes-Gruiformes	0	0
Charadriiformes-Podicipediformes	8	0.002
Charadriiformes-Ciconiiformes	5	0.001
Charadriiformes-Strigiformes	2	0
Charadriiformes-Falconiformes	1	0
Anseriformes-Gruiformes	28	0.006
Anseriformes-Podicipediformes	386	0.082
Anseriformes-Ciconiiformes	124	0.026
Anseriformes-Strigiformes	118	0.025
Anseriformes-Falconiformes	40	0.008
Gruiformes-Podicipediformes	0	0
Gruiformes-Ciconiiformes	0	0
Gruiformes-Strigiformes	0	0
Gruiformes-Falconiformes	0	0
Podicipediformes-Ciconiiformes	3	0.001
Podicipediformes-Strigiformes	17	0.004
Podicipediformes-Falconiformes	5	0.001
Ciconiiformes-Strigiformes	6	0.001
Ciconiiformes-Falconiformes	0	0
Strigiformes-Falconiformes	1	0
Charadriiformes-Anseriformes-Gruiformes	23	0.005
Charadriiformes-Anseriformes-Podicipediformes	194	0.041
Charadriiformes-Anseriformes-Ciconiiformes	77	0.016
Charadriiformes-Anseriformes-Strigiformes	50	0.011
Charadriiformes-Anseriformes-Falconiformes	9	0.002
Charadriiformes-Gruiformes-Podicipediformes	1	0
Charadriiformes-Gruiformes-Ciconiiformes	0	0
Charadriiformes-Gruiformes-Strigiformes	0	0
Charadriiformes-Gruiformes-Falconiformes	0	0
Charadriiformes-Podicipediformes-Ciconiiformes	2	0
Charadriiformes-Podicipediformes-Strigiformes	1	0
Charadriiformes-Podicipediformes-Falconiformes	0	0
Charadriiformes-Ciconiiformes-Strigiformes	0	0
Charadriiformes-Ciconiiformes-Falconiformes	0	0
Charadriiformes-Strigiformes-Falconiformes	0	0
Anseriformes-Gruiformes-Podicipediformes	34	0.007
Anseriformes-Gruiformes-Ciconiiformes	9	0.002
Anseriformes-Gruiformes-Strigiformes	12	0.003
Anseriformes-Gruiformes-Falconiformes	1	0
Anseriformes-Podicipediformes-Ciconiiformes	91	0.019
Anseriformes-Podicipediformes-Strigiformes	112	0.024
Anseriformes-Podicipediformes-Falconiformes	27	0.006
Anseriformes-Ciconiiformes-Strigiformes	40	0.008
Anseriformes-Ciconiiformes-Falconiformes	7	0.001
Anseriformes-Strigiformes-Falconiformes	13	0.003
Gruiformes-Podicipediformes-Ciconiiformes	1	0
Gruiformes-Podicipediformes-Strigiformes	0	0
Gruiformes-Podicipediformes-Falconiformes	0	0
Gruiformes-Ciconiiformes-Strigiformes	0	0
Gruiformes-Ciconiiformes-Falconiformes	1	0
Gruiformes-Strigiformes-Falconiformes	0	0
Podicipediformes-Ciconiiformes-Strigiformes	4	0.001
Podicipediformes-Ciconiiformes-Falconiformes	1	0
Podicipediformes-Strigiformes-Falconiformes	0	0
Ciconiiformes-Strigiformes-Falconiformes	1	0
Charadriiformes-Anseriformes-Gruiformes-Podicipediformes	57	0.012
Charadriiformes-Anseriformes-Gruiformes-Ciconiiformes	19	0.004
Charadriiformes-Anseriformes-Gruiformes-Strigiformes	9	0.002
Charadriiformes-Anseriformes-Gruiformes-Falconiformes	3	0.001
Charadriiformes-Anseriformes-Podicipediformes-Ciconiiformes	165	0.035
Charadriiformes-Anseriformes-Podicipediformes-Strigiformes	86	0.018
Charadriiformes-Anseriformes-Podicipediformes-Falconiformes	18	0.004
Charadriiformes-Anseriformes-Ciconiiformes-Strigiformes	33	0.007
Charadriiformes-Anseriformes-Ciconiiformes-Falconiformes	12	0.003
Charadriiformes-Anseriformes-Strigiformes-Falconiformes	9	0.002
Charadriiformes-Gruiformes-Podicipediformes-Ciconiiformes	0	0
Charadriiformes-Gruiformes-Podicipediformes-Strigiformes	0	0
Charadriiformes-Gruiformes-Podicipediformes-Falconiformes	0	0
Charadriiformes-Gruiformes-Ciconiiformes-Strigiformes	0	0
Charadriiformes-Gruiformes-Ciconiiformes-Falconiformes	0	0
Charadriiformes-Gruiformes-Strigiformes-Falconiformes	0	0
Charadriiformes-Podicipediformes-Ciconiiformes-Strigiformes	0	0
Charadriiformes-Podicipediformes-Ciconiiformes-Falconiformes	0	0
Charadriiformes-Podicipediformes-Strigiformes-Falconiformes	1	0
Charadriiformes-Ciconiiformes-Strigiformes-Falconiformes	0	0
Anseriformes-Gruiformes-Podicipediformes-Ciconiiformes	20	0.004
Anseriformes-Gruiformes-Podicipediformes-Strigiformes	8	0.002
Anseriformes-Gruiformes-Podicipediformes-Falconiformes	3	0.001
Anseriformes-Gruiformes-Ciconiiformes-Strigiformes	2	0
Anseriformes-Gruiformes-Ciconiiformes-Falconiformes	1	0
Anseriformes-Gruiformes-Strigiformes-Falconiformes	0	0
Anseriformes-Podicipediformes-Ciconiiformes-Strigiformes	70	0.015
Anseriformes-Podicipediformes-Ciconiiformes-Falconiformes	20	0.004
Anseriformes-Podicipediformes-Strigiformes-Falconiformes	9	0.002
Anseriformes-Ciconiiformes-Strigiformes-Falconiformes	5	0.001
Gruiformes-Podicipediformes-Ciconiiformes-Strigiformes	0	0
Gruiformes-Podicipediformes-Ciconiiformes-Falconiformes	0	0
Gruiformes-Podicipediformes-Strigiformes-Falconiformes	0	0
Gruiformes-Ciconiiformes-Strigiformes-Falconiformes	0	0
Podicipediformes-Ciconiiformes-Strigiformes-Falconiformes	0	0
Charadriiformes-Anseriformes-Gruiformes-Podicipediformes-Ciconiiformes	153	0.032
Charadriiformes-Anseriformes-Gruiformes-Podicipediformes-Strigiformes	40	0.008
Charadriiformes-Anseriformes-Gruiformes-Podicipediformes-Falconiformes	14	0.003
Charadriiformes-Anseriformes-Gruiformes-Ciconiiformes-Strigiformes	9	0.002
Charadriiformes-Anseriformes-Gruiformes-Ciconiiformes-Falconiformes	5	0.001
Charadriiformes-Anseriformes-Gruiformes-Strigiformes-Falconiformes	3	0.001
Charadriiformes-Anseriformes-Podicipediformes-Ciconiiformes-Strigiformes	129	0.027
Charadriiformes-Anseriformes-Podicipediformes-Ciconiiformes-Falconiformes	47	0.01
Charadriiformes-Anseriformes-Podicipediformes-Strigiformes-Falconiformes	23	0.005
Charadriiformes-Anseriformes-Ciconiiformes-Strigiformes-Falconiformes	11	0.002
Charadriiformes-Gruiformes-Podicipediformes-Ciconiiformes-Strigiformes	0	0
Charadriiformes-Gruiformes-Podicipediformes-Ciconiiformes-Falconiformes	0	0
Charadriiformes-Gruiformes-Podicipediformes-Strigiformes-Falconiformes	0	0
Charadriiformes-Gruiformes-Ciconiiformes-Strigiformes-Falconiformes	0	0
Charadriiformes-Podicipediformes-Ciconiiformes-Strigiformes-Falconiformes	1	0
Anseriformes-Gruiformes-Podicipediformes-Ciconiiformes-Strigiformes	21	0.004
Anseriformes-Gruiformes-Podicipediformes-Ciconiiformes-Falconiformes	5	0.001
Anseriformes-Gruiformes-Podicipediformes-Strigiformes-Falconiformes	2	0
Anseriformes-Gruiformes-Ciconiiformes-Strigiformes-Falconiformes	2	0
Anseriformes-Podicipediformes-Ciconiiformes-Strigiformes-Falconiformes	15	0.003
Gruiformes-Podicipediformes-Ciconiiformes-Strigiformes-Falconiformes	0	0
Charadriiformes-Anseriformes-Gruiformes-Podicipediformes-Ciconiiformes-Strigiformes	204	0.043
Charadriiformes-Anseriformes-Gruiformes-Podicipediformes-Ciconiiformes-Falconiformes	56	0.012
Charadriiformes-Anseriformes-Gruiformes-Podicipediformes-Strigiformes-Falconiformes	12	0.003
Charadriiformes-Anseriformes-Gruiformes-Ciconiiformes-Strigiformes-Falconiformes	4	0.001
Charadriiformes-Anseriformes-Podicipediformes-Ciconiiformes-Strigiformes-Falconiformes	89	0.019
Charadriiformes-Gruiformes-Podicipediformes-Ciconiiformes-Strigiformes-Falconiformes	0	0
Anseriformes-Gruiformes-Podicipediformes-Ciconiiformes-Strigiformes-Falconiformes	7	0.001
Charadriiformes-Anseriformes-Gruiformes-Podicipediformes-Ciconiiformes-Strigiformes-Falconiformes	317	0.067

## Sheet: FigS2.M
rownames(data)	Counts	Abundance
Wader	67	0.014
Natatores	1659	0.352
Raptor	65	0.014
Wader-Natatores	1149	0.244
Wader-Raptor	10	0.002
Natatores-Raptor	367	0.078
Wader-Natatores-Raptor	1396	0.296

## Sheet: FigS2.N
rownames(data)	Counts	Abundance
Carnivorous	304	0.065
Herbivorous	1081	0.229
Omnivorous	11	0.002
Carnivorous-Herbivorous	2231	0.473
Carnivorous-Omnivorous	3	0.001
Herbivorous-Omnivorous	28	0.006
Carnivorous-Herbivorous-Omnivorous	1055	0.224

[truncated: 2 more sheets: FigS2.O, FigS2.P]
