# Supplementary material for: The Multi-Kingdom Microbiome of Wintering Migratory Birds in Poyang Lake, China
Source: Viruses. 2024 Mar 3;16(3):396. doi: 10.3390/v16030396 (PMC10974949; doi:10.3390/v16030396)
Supplement: Supplementary file 1 [file viruses-16-00396-s001.zip › Table S3. PerMAVONA reslut.xlsx]

## Sheet: V-permanova_G1+G2
rownames(data)	Df	SumsOfSqs	MeanSqs	F.Model	R2	Pr(>F)
Grouping_type_1	4	4.72269	1.18067	2.93086	0.0619271	0.001
Grouping_type_2	1	0.87039	0.87039	2.16063	0.0114131	0.015
Grouping_type_1:Grouping_type_2	4	1.38029	0.345073	0.856597	0.0180993	0.8
Residuals	172	69.2887	0.402841	NA	0.90856	NA
Total	181	76.2621	NA	NA	1	NA

## Sheet: V-permanova_within_G1
rownames(data)	Groups	measure	permutations	R2	p.value	Significance
1	Wader-Carnivorous vs Natatores-Herbivorous	bray	999	0.0269362	0.001	***
2	Wader-Carnivorous vs Natatores-Omnivorous	bray	999	0.0549992	0.145
3	Wader-Carnivorous vs Natatores-Carnivorous	bray	999	0.0428347	0.102
4	Wader-Carnivorous vs Raptor-Carnivorous	bray	999	0.0711156	0.038	*
5	Natatores-Herbivorous vs Natatores-Omnivorous	bray	999	0.0078125	0.32
6	Natatores-Herbivorous vs Natatores-Carnivorous	bray	999	0.0152804	0.01	**
7	Natatores-Herbivorous vs Raptor-Carnivorous	bray	999	0.031896	0.001	***
8	Natatores-Omnivorous vs Natatores-Carnivorous	bray	999	0.0553001	0.421
9	Natatores-Omnivorous vs Raptor-Carnivorous	bray	999	0.345696	0.009	**
10	Natatores-Carnivorous vs Raptor-Carnivorous	bray	999	0.198652	0.001	***

## Sheet: V-permanova_within_G2
rownames(data)	Groups	measure	permutations	R2	p.value	Significance
1	Faeces-like_sample vs Pharyngeal_swab	bray	999	0.0115162	0.022	*

## Sheet: pcoa_score
rownames(data)	PCo1	PCo2	PCo3	sample_type	order	sample_site	feeding_habits	bird_type	num_seqs	Grouping_type_1	Grouping_type_2
2019-NC-BM-2	-0.244695	-0.33599	0.0483081	Cloacal_swab	Charadriiformes	HH	Carnivorous	Wader	296918259	Wader-Carnivorous	Faeces-like_sample
2019-NC-BM-3	-0.350753	-0.259068	8.10455e-05	Pharyngeal_swab	Charadriiformes	HH	Carnivorous	Wader	89063078	Wader-Carnivorous	Pharyngeal_swab
2019-NC-BM-4	-0.436723	0.0671903	5.23424e-05	Cloacal_swab	Charadriiformes	HH	Carnivorous	Wader	200642720	Wader-Carnivorous	Faeces-like_sample
2019-NC-BM-5	-0.290869	-0.412881	0.000485883	Pharyngeal_swab	Charadriiformes	HH	Carnivorous	Wader	45774741	Wader-Carnivorous	Pharyngeal_swab
2019-NC-BM-6	-0.294226	0.401027	-0.00179638	Cloacal_swab	Charadriiformes	HH	Carnivorous	Wader	384258885	Wader-Carnivorous	Faeces-like_sample
2019-NC-BM-7	-0.44157	0.00415611	0.000245086	Pharyngeal_swab	Anseriformes	HH	Herbivorous	Natatores	254774601	Natatores-Herbivorous	Pharyngeal_swab
2019-NC-BM-8	-0.415755	0.2265	-0.000573475	Cloacal_swab	Anseriformes	HH	Herbivorous	Natatores	153780682	Natatores-Herbivorous	Faeces-like_sample
2019-NC-BM-9	-0.379081	-0.284573	0.000845037	Pharyngeal_swab	Anseriformes	HH	Herbivorous	Natatores	202039601	Natatores-Herbivorous	Pharyngeal_swab
2019-NC-BM-10	-0.246329	-0.211337	0.000382529	Cloacal_swab	Anseriformes	HH	Herbivorous	Natatores	92879716	Natatores-Herbivorous	Faeces-like_sample
2019-NC-BM-11	0.0651922	-0.324792	-0.00240601	Pharyngeal_swab	Anseriformes	HH	Herbivorous	Natatores	58310203	Natatores-Herbivorous	Pharyngeal_swab
2019-NC-BM-12	-0.131773	-0.491544	-0.000407832	Cloacal_swab	Anseriformes	HH	Herbivorous	Natatores	53216645	Natatores-Herbivorous	Faeces-like_sample
2019-NC-BM-13	-0.21376	-0.484519	0.000363297	Pharyngeal_swab	Anseriformes	HH	Herbivorous	Natatores	658710714	Natatores-Herbivorous	Pharyngeal_swab
2019-NC-BM-14	-0.182821	-0.488596	0.000608448	Cloacal_swab	Anseriformes	HH	Herbivorous	Natatores	619321697	Natatores-Herbivorous	Faeces-like_sample
2019-NC-BM-15	-0.256279	-0.459725	0.000652463	Pharyngeal_swab	Anseriformes	HH	Herbivorous	Natatores	102113770	Natatores-Herbivorous	Pharyngeal_swab
2019-NC-BM-16	-0.427667	0.192976	-0.000409008	Cloacal_swab	Anseriformes	HH	Herbivorous	Natatores	267955448	Natatores-Herbivorous	Faeces-like_sample
2019-NC-BM-17	-0.379748	-0.281118	0.000790443	Pharyngeal_swab	Anseriformes	HH	Herbivorous	Natatores	105319943	Natatores-Herbivorous	Pharyngeal_swab
2019-NC-BM-18	-0.381223	0.307185	-0.00107745	Cloacal_swab	Anseriformes	HH	Herbivorous	Natatores	299524339	Natatores-Herbivorous	Faeces-like_sample
2019-NC-BM-19	-0.431278	-0.00460826	0.000241521	Pharyngeal_swab	Anseriformes	HH	Herbivorous	Natatores	123254944	Natatores-Herbivorous	Pharyngeal_swab
2019-NC-BM-20	-0.0955518	0.36276	-0.00299538	Cloacal_swab	Anseriformes	HH	Herbivorous	Natatores	546671055	Natatores-Herbivorous	Faeces-like_sample
2019-NC-BM-21	-0.272589	0.387528	-0.00185185	Pharyngeal_swab	Anseriformes	HH	Herbivorous	Natatores	481274220	Natatores-Herbivorous	Pharyngeal_swab
2019-NC-BM-22	-0.349953	-0.214953	0.000474169	Cloacal_swab	Anseriformes	HH	Herbivorous	Natatores	220745009	Natatores-Herbivorous	Faeces-like_sample
2019-NC-BM-23	-0.0785389	-0.472626	-0.000948186	Pharyngeal_swab	Anseriformes	HH	Herbivorous	Natatores	81847937	Natatores-Herbivorous	Pharyngeal_swab
2019-NC-BM-24	-0.0120773	-0.421491	-0.00163289	Cloacal_swab	Anseriformes	HH	Herbivorous	Natatores	65805810	Natatores-Herbivorous	Faeces-like_sample
2019-NC-BM-25	-0.195425	-0.469545	0.00018263	Pharyngeal_swab	Anseriformes	HH	Herbivorous	Natatores	966192516	Natatores-Herbivorous	Pharyngeal_swab
2019-NC-BM-26	-0.185027	-0.491794	0.00010444	Cloacal_swab	Anseriformes	HH	Herbivorous	Natatores	128122101	Natatores-Herbivorous	Faeces-like_sample
2019-NC-BM-27	-0.382728	-0.276735	0.000896452	Pharyngeal_swab	Anseriformes	HH	Herbivorous	Natatores	179676692	Natatores-Herbivorous	Pharyngeal_swab
2019-NC-BM-28	-0.435608	-0.0596008	0.000427951	Cloacal_swab	Anseriformes	HH	Herbivorous	Natatores	156534495	Natatores-Herbivorous	Faeces-like_sample
2019-NC-BM-29	-0.383256	-0.275528	0.000904024	Pharyngeal_swab	Anseriformes	HH	Herbivorous	Natatores	184686040	Natatores-Herbivorous	Pharyngeal_swab
2019-NC-BM-30	-0.32578	-0.384155	0.000958915	Cloacal_swab	Anseriformes	HH	Herbivorous	Natatores	78048804	Natatores-Herbivorous	Faeces-like_sample
2019-NC-BM-31	-0.356406	-0.271297	0.000867914	Pharyngeal_swab	Gruiformes	HH	Omnivorous	Natatores	129755127	Natatores-Omnivorous	Pharyngeal_swab
2019-NC-BM-32	-0.394046	-0.232196	0.000611636	Cloacal_swab	Gruiformes	HH	Omnivorous	Natatores	166598451	Natatores-Omnivorous	Faeces-like_sample
NCJD-19BV-1	-0.364519	0.342969	-0.00119871	Faeces	Anseriformes	HH	Herbivorous	Natatores	274795521	Natatores-Herbivorous	Faeces-like_sample
NCJD-19BV-2	-0.40859	0.239698	-0.000643091	Faeces	Anseriformes	HH	Herbivorous	Natatores	263613842	Natatores-Herbivorous	Faeces-like_sample
NCJD-19BV-3	-0.200364	-0.488358	0.000245965	Faeces	Anseriformes	HH	Herbivorous	Natatores	76249211	Natatores-Herbivorous	Faeces-like_sample
NCJD-19BV-4	-0.379405	0.322705	-0.00106669	Faeces	Anseriformes	HH	Herbivorous	Natatores	320434201	Natatores-Herbivorous	Faeces-like_sample
NCJD-19BV-5	-0.216223	-0.48328	0.000386528	Faeces	Charadriiformes	HH	Carnivorous	Wader	726438692	Wader-Carnivorous	Faeces-like_sample
NCJD-19BV-6	-0.433445	0.120818	-0.000150396	Faeces	Anseriformes	HH	Herbivorous	Natatores	260948538	Natatores-Herbivorous	Faeces-like_sample
NCJD-19BV-7	-0.398553	0.286584	-0.000869802	Faeces	Anseriformes	HH	Herbivorous	Natatores	411847844	Natatores-Herbivorous	Faeces-like_sample
NCJD-19BV-8	-0.427662	0.122747	-0.000204868	Faeces	Anseriformes	HH	Herbivorous	Natatores	204168982	Natatores-Herbivorous	Faeces-like_sample
NCJD-19BV-9	-0.316298	-0.0305373	-0.000486761	Faeces	Anseriformes	HH	Herbivorous	Natatores	135104981	Natatores-Herbivorous	Faeces-like_sample
NCJD-19BV-10	-0.189385	0.407758	-0.00247611	Faeces	Anseriformes	HH	Herbivorous	Natatores	406921249	Natatores-Herbivorous	Faeces-like_sample
NCJD-19BV-11	-0.325868	0.370955	0.00946074	Faeces	Charadriiformes	HH	Carnivorous	Wader	179485838	Wader-Carnivorous	Faeces-like_sample
NCJD-19BV-12	-0.431203	0.0970525	-7.18094e-05	Faeces	Anseriformes	HH	Herbivorous	Natatores	149125023	Natatores-Herbivorous	Faeces-like_sample
NCJD-19BV-13	-0.326184	0.303179	-0.00158232	Faeces	Anseriformes	HH	Herbivorous	Natatores	320479605	Natatores-Herbivorous	Faeces-like_sample
NCJD-19BV-14	-0.0199637	0.310494	-0.00329937	Faeces	Anseriformes	HH	Herbivorous	Natatores	446228698	Natatores-Herbivorous	Faeces-like_sample
NCJD-19BV-15	-0.342317	0.302114	-0.00145154	Faeces	Gruiformes	HH	Omnivorous	Natatores	201385456	Natatores-Omnivorous	Faeces-like_sample
NCJD-19BM-48	-0.186096	-0.493318	0.000110858	Pharyngeal_swab	Podicipediformes	HH	Carnivorous	Natatores	101024342	Natatores-Carnivorous	Pharyngeal_swab
NCJD-19BM-49	-0.315553	0.35054	-0.00177996	Cloacal_swab	Podicipediformes	HH	Carnivorous	Natatores	1144097581	Natatores-Carnivorous	Faeces-like_sample
NCJD-19BM-50	-0.400686	0.245917	-0.00075492	Pharyngeal_swab	Podicipediformes	HH	Carnivorous	Natatores	249419534	Natatores-Carnivorous	Pharyngeal_swab
NCJD-19BM-51	-0.239574	0.336232	-0.00223572	Cloacal_swab	Podicipediformes	HH	Carnivorous	Natatores	339816563	Natatores-Carnivorous	Faeces-like_sample
NCJD-19BM-52	-0.41042	0.153327	0.00132768	Pharyngeal_swab	Podicipediformes	HH	Carnivorous	Natatores	182720399	Natatores-Carnivorous	Pharyngeal_swab
NCJD-19BM-53	-0.307861	0.319892	-0.00184068	Cloacal_swab	Podicipediformes	HH	Carnivorous	Natatores	260453216	Natatores-Carnivorous	Faeces-like_sample
NCJD-19BM-54	-0.0790853	0.317924	-0.00278697	Pharyngeal_swab	Charadriiformes	HH	Carnivorous	Wader	239617709	Wader-Carnivorous	Pharyngeal_swab
NCJD-19BM-55	-0.268675	0.408257	-0.0021742	Cloacal_swab	Charadriiformes	HH	Carnivorous	Wader	393957827	Wader-Carnivorous	Faeces-like_sample
NCJD-19BM-56	-0.308213	0.379033	-0.00161092	Pharyngeal_swab	Charadriiformes	HH	Carnivorous	Wader	137473373	Wader-Carnivorous	Pharyngeal_swab
NCJD-19BM-57	-0.233039	0.411238	0.00741314	Cloacal_swab	Charadriiformes	HH	Carnivorous	Wader	841557199	Wader-Carnivorous	Faeces-like_sample
NCJD-19BM-58	-0.439278	0.110891	-0.000102063	Pharyngeal_swab	Anseriformes	HH	Herbivorous	Natatores	371109511	Natatores-Herbivorous	Pharyngeal_swab
NCJD-19BM-59	-0.410888	0.256403	-0.00070522	Cloacal_swab	Anseriformes	HH	Herbivorous	Natatores	169062996	Natatores-Herbivorous	Faeces-like_sample
NCJD-19BM-60	-0.306506	-0.407964	0.00100567	Pharyngeal_swab	Anseriformes	HH	Herbivorous	Natatores	103448655	Natatores-Herbivorous	Pharyngeal_swab
NCJD-19BM-61	-0.406812	-0.128185	-0.000145128	Cloacal_swab	Anseriformes	HH	Herbivorous	Natatores	614465773	Natatores-Herbivorous	Faeces-like_sample
NCJD-19BM-62	-0.409627	-0.198107	0.000765101	Pharyngeal_swab	Anseriformes	HH	Herbivorous	Natatores	205950811	Natatores-Herbivorous	Pharyngeal_swab
NCJD-19BM-63	-0.401423	-0.220469	0.000776551	Cloacal_swab	Anseriformes	HH	Herbivorous	Natatores	152111339	Natatores-Herbivorous	Faeces-like_sample
NCJD-19BM-64	-0.421051	0.222302	-0.000536662	Pharyngeal_swab	Anseriformes	HH	Herbivorous	Natatores	368890163	Natatores-Herbivorous	Pharyngeal_swab
NCJD-19BM-65	-0.431658	-0.0960522	0.000522537	Cloacal_swab	Anseriformes	HH	Herbivorous	Natatores	406892892	Natatores-Herbivorous	Faeces-like_sample
NCJD-19BM-66	-0.436673	0.13805	-0.000194421	Pharyngeal_swab	Anseriformes	HH	Herbivorous	Natatores	350457838	Natatores-Herbivorous	Pharyngeal_swab
NCJD-19BM-67	-0.183143	0.405069	-0.00250221	Cloacal_swab	Anseriformes	HH	Herbivorous	Natatores	879077914	Natatores-Herbivorous	Faeces-like_sample
NCJD-19BM-68	-0.440773	0.00610284	0.000223055	Pharyngeal_swab	Anseriformes	HH	Herbivorous	Natatores	197514217	Natatores-Herbivorous	Pharyngeal_swab
NCJD-19BM-69	-0.442566	0.0277236	0.000170916	Cloacal_swab	Anseriformes	HH	Herbivorous	Natatores	465125072	Natatores-Herbivorous	Faeces-like_sample
NCJD-19BM-72	-0.120609	-0.490385	-0.000523271	Pharyngeal_swab	Anseriformes	HH	Herbivorous	Natatores	77539478	Natatores-Herbivorous	Pharyngeal_swab
NCJD-19BM-73	-0.305045	-0.237927	0.000299683	Cloacal_swab	Anseriformes	HH	Herbivorous	Natatores	674463920	Natatores-Herbivorous	Faeces-like_sample
NCJD-19BM-74	-0.380854	-0.239173	0.000288639	Pharyngeal_swab	Podicipediformes	HH	Carnivorous	Natatores	121600233	Natatores-Carnivorous	Pharyngeal_swab
NCJD-19BM-75	-0.332366	0.370278	-0.00143422	Cloacal_swab	Podicipediformes	HH	Carnivorous	Natatores	401586337	Natatores-Carnivorous	Faeces-like_sample
NCJD-19BM-76	-0.440025	0.0600848	8.99859e-05	Pharyngeal_swab	Anseriformes	HH	Herbivorous	Natatores	500988259	Natatores-Herbivorous	Pharyngeal_swab
NCJD-19BM-77	-0.39136	-0.247077	0.00086193	Cloacal_swab	Anseriformes	HH	Herbivorous	Natatores	258989504	Natatores-Herbivorous	Faeces-like_sample
NCJD-19BM-78	-0.430866	0.0848809	-0.0232152	Pharyngeal_swab	Anseriformes	HH	Herbivorous	Natatores	278971147	Natatores-Herbivorous	Pharyngeal_swab
NCJD-19BM-79	-0.430573	0.165147	-0.00027279	Cloacal_swab	Anseriformes	HH	Herbivorous	Natatores	242358746	Natatores-Herbivorous	Faeces-like_sample
NCJD-19BM-80	-0.411938	0.220997	0.0264631	Pharyngeal_swab	Ciconiiformes	HH	Carnivorous	Wader	166628392	Wader-Carnivorous	Pharyngeal_swab
NCJD-19BM-81	-0.369691	0.324492	0.0166072	Cloacal_swab	Ciconiiformes	HH	Carnivorous	Wader	315743155	Wader-Carnivorous	Faeces-like_sample
NCJD-19BM-82	-0.364725	-0.31526	0.000802794	Pharyngeal_swab	Podicipediformes	HH	Carnivorous	Natatores	156134613	Natatores-Carnivorous	Pharyngeal_swab
NCJD-19BM-83	-0.425008	-0.121051	0.000647043	Cloacal_swab	Podicipediformes	HH	Carnivorous	Natatores	123535423	Natatores-Carnivorous	Faeces-like_sample
NCJD-19BM-84	-0.233387	0.412146	-0.00219731	Pharyngeal_swab	Anseriformes	HH	Herbivorous	Natatores	140957744	Natatores-Herbivorous	Pharyngeal_swab
NCJD-19BM-85	-0.156614	-0.495668	-0.000170294	Cloacal_swab	Anseriformes	HH	Herbivorous	Natatores	570017160	Natatores-Herbivorous	Faeces-like_sample
NCJD-19BM-86	-0.430953	0.0685624	4.77559e-05	Pharyngeal_swab	Anseriformes	HH	Herbivorous	Natatores	246472801	Natatores-Herbivorous	Pharyngeal_swab
NCJD-19BM-87	-0.438325	0.121292	-0.000124489	Cloacal_swab	Anseriformes	HH	Herbivorous	Natatores	386729437	Natatores-Herbivorous	Faeces-like_sample
MDX016-NCJD-19BM-90-RNA-A03-20200518.A03.R1	0.21878	0.00550275	-0.00379862	Pharyngeal_swab	Anseriformes	HH	Herbivorous	Natatores	652990314	Natatores-Herbivorous	Pharyngeal_swab
MDX016-NCJD-19BM-91-RNA-A04-20200518.A04.R1	0.238513	0.00619636	0.0173096	Cloacal_swab	Anseriformes	HH	Herbivorous	Natatores	566390741	Natatores-Herbivorous	Faeces-like_sample
MDX016-NCJD-19BM-96-RNA-A09-20200518.A09.R1	0.252917	0.00776791	-0.00626895	Pharyngeal_swab	Anseriformes	HH	Herbivorous	Natatores	732643667	Natatores-Herbivorous	Pharyngeal_swab
MDX016-NCJD-19BM-102-RNA-A15-20200518.A15.R1	0.334503	0.0218996	-0.326157	Pharyngeal_swab	Anseriformes	HH	Herbivorous	Natatores	699036414	Natatores-Herbivorous	Pharyngeal_swab
MDX016-NCJD-19BM-103-RNA-A16-20200518.A16.R1	0.350966	0.0243719	-0.379715	Cloacal_swab	Anseriformes	HH	Herbivorous	Natatores	767838923	Natatores-Herbivorous	Faeces-like_sample
MDX016-NCJD-19BM-104-RNA-A17-20200518.A17.R1	0.325939	0.0207935	-0.30453	Pharyngeal_swab	Anseriformes	HH	Herbivorous	Natatores	550190867	Natatores-Herbivorous	Pharyngeal_swab
MDX016-NCJD-19BM-105-RNA-A18-20200518.A18.R1	0.280578	0.0130972	-0.140939	Cloacal_swab	Anseriformes	HH	Herbivorous	Natatores	602253407	Natatores-Herbivorous	Faeces-like_sample
MDX016-NCJD-19BM-106-RNA-A19-20200518.A19.R1	0.346326	0.0257006	-0.441091	Pharyngeal_swab	Anseriformes	HH	Herbivorous	Natatores	691443887	Natatores-Herbivorous	Pharyngeal_swab
MDX016-NCJD-19BM-107-RNA-A20-20200518.A20.R1	0.336906	0.0242505	-0.414071	Cloacal_swab	Anseriformes	HH	Herbivorous	Natatores	618170644	Natatores-Herbivorous	Faeces-like_sample
MDX016-NCJD-19BM-108-RNA-A21-20200518.A21.R1	0.334865	0.0229054	-0.362307	Pharyngeal_swab	Anseriformes	HH	Herbivorous	Natatores	636427971	Natatores-Herbivorous	Pharyngeal_swab
MDX016-NCJD-19BM-109-RNA-A22-20200518.A22.R1	0.319254	0.0192826	-0.270854	Cloacal_swab	Anseriformes	HH	Herbivorous	Natatores	594677709	Natatores-Herbivorous	Faeces-like_sample
MDX016-NCJD-19BM-110-RNA-A23-20200518.A23.R1	0.250771	0.0076323	-0.00612569	Pharyngeal_swab	Anseriformes	HH	Herbivorous	Natatores	718640813	Natatores-Herbivorous	Pharyngeal_swab
MDX016-NCJD-19BM-111-RNA-A24-20200518.A24.R1	0.347086	0.0258048	-0.442147	Cloacal_swab	Anseriformes	HH	Herbivorous	Natatores	691792691	Natatores-Herbivorous	Faeces-like_sample
MDX016-NCJD-19BM-112-RNA-A25-20200518.A25.R1	0.252879	0.00776464	-0.0062649	Pharyngeal_swab	Anseriformes	HH	Herbivorous	Natatores	485133220	Natatores-Herbivorous	Pharyngeal_swab
MDX016-NCJD-19BM-113-RNA-A26-20200518.A26.R1	0.235028	0.00701845	-0.00404971	Cloacal_swab	Anseriformes	HH	Herbivorous	Natatores	611042638	Natatores-Herbivorous	Faeces-like_sample
MDX016-NCJD-19BM-114-RNA-A27-20200518.A27.R1	0.252879	0.00776464	-0.0062649	Pharyngeal_swab	Anseriformes	HH	Herbivorous	Natatores	555087244	Natatores-Herbivorous	Pharyngeal_swab
MDX016-NCJD-19BM-115-RNA-A28-20200518.A28.R1	0.336906	0.0242505	-0.414071	Cloacal_swab	Anseriformes	HH	Herbivorous	Natatores	600329460	Natatores-Herbivorous	Faeces-like_sample
MDX016-NCJD-19BM-116-RNA-A29-20200518.A29.R1	0.347422	0.0258255	-0.441684	Pharyngeal_swab	Anseriformes	HH	Herbivorous	Natatores	493405751	Natatores-Herbivorous	Pharyngeal_swab
MDX016-NCJD-19BM-118-RNA-A31-20200518.A31.R1	0.259462	0.0111615	-0.0988088	Pharyngeal_swab	Anseriformes	HH	Herbivorous	Natatores	592403977	Natatores-Herbivorous	Pharyngeal_swab
MDX016-NCJD-19BM-120-RNA-A33-20200518.A33.R1	0.21878	0.00550275	-0.00379862	Pharyngeal_swab	Anseriformes	HH	Herbivorous	Natatores	573617535	Natatores-Herbivorous	Pharyngeal_swab
MDX016-NCJD-19BM-121-RNA-A34-20200518.A34.R1	0.341645	0.0249699	-0.428191	Pharyngeal_swab	Anseriformes	HH	Herbivorous	Natatores	492201803	Natatores-Herbivorous	Pharyngeal_swab
MDX016-NCJD-19BM-122-RNA-A35-20200518.A35.R1	0.318078	0.0209384	-0.326024	Pharyngeal_swab	Anseriformes	HH	Herbivorous	Natatores	539153453	Natatores-Herbivorous	Pharyngeal_swab
MDX016-NCJD-19BM-123-RNA-A36-20200518.A36.R1	0.336906	0.0242505	-0.414071	Pharyngeal_swab	Anseriformes	HH	Herbivorous	Natatores	474550353	Natatores-Herbivorous	Pharyngeal_swab
MDX016-NCJD-19BM-124-RNA-A37-20200518.A37.R1	0.309939	0.0185098	-0.23806	Pharyngeal_swab	Anseriformes	HH	Herbivorous	Natatores	768528103	Natatores-Herbivorous	Pharyngeal_swab
MDX016-NCJD-19BM-125-RNA-A38-20200518.A38.R1	0.336906	0.0242505	-0.414071	Pharyngeal_swab	Anseriformes	HH	Herbivorous	Natatores	561931020	Natatores-Herbivorous	Pharyngeal_swab
MDX016-NCJD-19BM-127-RNA-A40-20200518.A40.R1	0.220376	0.00559882	-0.00437168	Cloacal_swab	Anseriformes	HH	Herbivorous	Natatores	527804488	Natatores-Herbivorous	Faeces-like_sample
MDX016-NCJD-19BM-133-RNA-D06-20200525.D06.R1	0.324379	0.0262034	0.343482	Cloacal_swab	Podicipediformes	HH	Carnivorous	Natatores	412463774	Natatores-Carnivorous	Faeces-like_sample
MDX016-NCJD-19BM-140-RNA-D13-20200525.D13.R1	0.234692	0.00693187	-0.00410882	Pharyngeal_swab	Anseriformes	HH	Herbivorous	Natatores	435189624	Natatores-Herbivorous	Pharyngeal_swab
MDX016-NCJD-19BM-149-RNA-D22-20200525.D22.R1	0.342854	0.0252101	-0.401052	Pharyngeal_swab	Anseriformes	HH	Herbivorous	Natatores	428912766	Natatores-Herbivorous	Pharyngeal_swab
MDX016-NCJD-19BM-151-RNA-D24-20200525.D24.R1	0.251491	0.00767823	-0.00617451	Pharyngeal_swab	Anseriformes	HH	Herbivorous	Natatores	500316335	Natatores-Herbivorous	Pharyngeal_swab
MDX016-NCJD-19BM-153-RNA-D26-20200525.D26.R1	0.231246	0.00615612	0.00657066	Pharyngeal_swab	Anseriformes	HH	Herbivorous	Natatores	470692082	Natatores-Herbivorous	Pharyngeal_swab
MDX016-NCJD-19BM-158-RNA-D31-20200525.D31.R1	0.242694	0.0071016	-0.00555071	Pharyngeal_swab	Anseriformes	HH	Herbivorous	Natatores	410851063	Natatores-Herbivorous	Pharyngeal_swab
MDX016-NCJD-19BM-159-RNA-D32-20200525.D32.R1	0.236752	0.0062753	0.0217062	Cloacal_swab	Anseriformes	HH	Herbivorous	Natatores	431910875	Natatores-Herbivorous	Faeces-like_sample
MDX016-NCJD-19BM-161-RNA-D34-20200525.D34.R1	0.272453	0.00782353	-0.00506378	Cloacal_swab	Anseriformes	HH	Herbivorous	Natatores	429625994	Natatores-Herbivorous	Faeces-like_sample
MDX016-NCJD-19BM-166-RNA-D39-20200525.D39.R1	0.228707	0.00628803	0.00354817	Pharyngeal_swab	Anseriformes	HH	Herbivorous	Natatores	427729388	Natatores-Herbivorous	Pharyngeal_swab
MDX016-NCJD-19BM-169-DNA-C02-20200707.C02.R1	0.235028	0.00701845	-0.00404971	Cloacal_swab	Anseriformes	HH	Herbivorous	Natatores	780703238	Natatores-Herbivorous	Faeces-like_sample
MDX016-NCJD-19BV-16-DNA-C06-20200707.C06.R1	0.226732	0.0177572	-0.00781424	Faeces	Charadriiformes	HH	Carnivorous	Wader	838669939	Wader-Carnivorous	Faeces-like_sample
MDX016-NCJD-19BV-17-DNA-C07-20200707.C07.R1	0.207467	0.0555508	-0.00425229	Faeces	Charadriiformes	HH	Carnivorous	Wader	770210957	Wader-Carnivorous	Faeces-like_sample
MDX016-NCJD-19BV-18-DNA-C08-20200707.C08.R1	0.207529	0.0609699	-0.00436576	Faeces	Podicipediformes	HH	Carnivorous	Natatores	721272156	Natatores-Carnivorous	Faeces-like_sample
MDX016-NCJD-19BV-19-DNA-C09-20200707.C09.R1	0.268016	0.0213604	0.03252	Faeces	Podicipediformes	HH	Carnivorous	Natatores	847912127	Natatores-Carnivorous	Faeces-like_sample
MDX016-NCJD-19BV-20-DNA-C10-20200707.C10.R1	0.242347	0.0121564	-0.0051098	Faeces	Podicipediformes	HH	Carnivorous	Natatores	614829712	Natatores-Carnivorous	Faeces-like_sample
MDX016-NCJD-19BV-21-DNA-C11-20200707.C11.R1	0.218632	0.00579341	-0.00380877	Faeces	Anseriformes	HH	Herbivorous	Natatores	679478247	Natatores-Herbivorous	Faeces-like_sample
MDX016-NCJD-19BV-22-DNA-C12-20200707.C12.R1	0.250711	0.00666711	-0.0317679	Faeces	Anseriformes	HH	Herbivorous	Natatores	690650360	Natatores-Herbivorous	Faeces-like_sample
MDX016-NCJD-19BV-24-DNA-C14-20200707.C14.R1	0.21878	0.00550275	-0.00379862	Faeces	Anseriformes	HH	Herbivorous	Natatores	746957575	Natatores-Herbivorous	Faeces-like_sample
MDX016-NCJD-19BV-25-DNA-C15-20200707.C15.R1	0.344488	0.0254117	-0.436336	Faeces	Anseriformes	HH	Herbivorous	Natatores	65508707	Natatores-Herbivorous	Faeces-like_sample
MDX016-NCJD-19BV-26-DNA-C16-20200707.C16.R1	0.314872	0.0242055	-0.282531	Faeces	Anseriformes	HH	Herbivorous	Natatores	619696420	Natatores-Herbivorous	Faeces-like_sample
MDX016-NCJD-19BV-27-DNA-C17-20200707.C17.R1	0.279336	0.012877	-0.135813	Faeces	Anseriformes	HH	Herbivorous	Natatores	720737027	Natatores-Herbivorous	Faeces-like_sample
MDX016-NCJD-19BV-28-DNA-C18-20200707.C18.R1	0.220916	0.00567803	-0.00392453	Faeces	Anseriformes	HH	Herbivorous	Natatores	578454527	Natatores-Herbivorous	Faeces-like_sample
MDX016-NCJD-19BV-29-DNA-C19-20200707.C19.R1	0.310439	0.0216359	0.36534	Faeces	Podicipediformes	HH	Carnivorous	Natatores	588912790	Natatores-Carnivorous	Faeces-like_sample
MDX016-NCJD-19BV-30-DNA-C20-20200707.C20.R1	0.230787	0.00510532	-0.00818779	Faeces	Anseriformes	DC	Herbivorous	Natatores	290093612	Natatores-Herbivorous	Faeces-like_sample
MDX016-NCJD-19BV-31-DNA-C21-20200707.C21.R1	0.279764	0.0129346	-0.136939	Faeces	Anseriformes	HH	Herbivorous	Natatores	699502973	Natatores-Herbivorous	Faeces-like_sample
MDX016-NCJD-19BV-32-DNA-C22-20200707.C22.R1	0.250652	0.00948781	-0.0770913	Faeces	Anseriformes	HH	Herbivorous	Natatores	478094314	Natatores-Herbivorous	Faeces-like_sample
MDX016-NCJD-19BV-33-DNA-C23-20200707.C23.R1	0.256992	0.0103801	-0.00519249	Faeces	Anseriformes	HH	Herbivorous	Natatores	672106810	Natatores-Herbivorous	Faeces-like_sample
MDX016-NCJD-19BV-34-DNA-C24-20200707.C24.R1	0.257601	0.0117368	-0.00498757	Faeces	Anseriformes	HH	Herbivorous	Natatores	760006471	Natatores-Herbivorous	Faeces-like_sample
MDX016-NCJD-19BV-35-DNA-C25-20200707.C25.R1	0.257831	0.0107268	-0.00603388	Faeces	Anseriformes	HH	Herbivorous	Natatores	659229815	Natatores-Herbivorous	Faeces-like_sample
MDX016-NCJD-19BV-36-DNA-C26-20200707.C26.R1	0.252298	0.00599909	0.000786393	Faeces	Anseriformes	HH	Herbivorous	Natatores	665502841	Natatores-Herbivorous	Faeces-like_sample
MDX016-NCJD-19BV-37-DNA-C27-20200707.C27.R1	0.255693	0.00720811	-0.0310493	Faeces	Anseriformes	HH	Herbivorous	Natatores	706531655	Natatores-Herbivorous	Faeces-like_sample
MDX016-NCJD-19BV-38-DNA-C28-20200707.C28.R1	0.247508	0.00904484	-0.0051826	Faeces	Anseriformes	HH	Herbivorous	Natatores	665764712	Natatores-Herbivorous	Faeces-like_sample
MDX016-NCJD-19BV-39-DNA-C29-20200707.C29.R1	0.259896	0.0110472	-0.00577126	Faeces	Anseriformes	HH	Herbivorous	Natatores	559130717	Natatores-Herbivorous	Faeces-like_sample
MDX016-NCJD-19BV-40-DNA-C30-20200707.C30.R1	0.252252	0.00957761	-0.00519664	Faeces	Anseriformes	HH	Herbivorous	Natatores	623507664	Natatores-Herbivorous	Faeces-like_sample
MDX016-NCJD-19BV-41-DNA-C31-20200707.C31.R1	0.255325	0.0119264	-0.00342676	Faeces	Anseriformes	HH	Herbivorous	Natatores	577307842	Natatores-Herbivorous	Faeces-like_sample
MDX016-NCJD-19BV-42-DNA-C32-20200707.C32.R1	0.254866	0.0106594	-0.00522021	Faeces	Anseriformes	HH	Herbivorous	Natatores	592706059	Natatores-Herbivorous	Faeces-like_sample
NCJD-19BV-43	0.0137394	-0.208513	-0.00130468	Faeces	Anseriformes	DC	Herbivorous	Natatores	616426786	Natatores-Herbivorous	Faeces-like_sample
MDX016-NCJD-19BV-44-DNA-D10-20200707.D10.R1	0.2701	0.00722414	-0.00445092	Faeces	Anseriformes	DC	Herbivorous	Natatores	601105026	Natatores-Herbivorous	Faeces-like_sample
MDX016-NCJD-19BV-45-DNA-D11-20200707.D11.R1	0.25222	0.00628128	-0.00347825	Faeces	Anseriformes	DC	Herbivorous	Natatores	575094072	Natatores-Herbivorous	Faeces-like_sample
MDX016-NCJD-19BV-47-DNA-D13-20200707.D13.R1	0.246047	4.14783e-05	0.00778223	Faeces	Charadriiformes	DC	Carnivorous	Wader	560314579	Wader-Carnivorous	Faeces-like_sample
MDX016-NCJD-19BV-51-DNA-D17-20200707.D17.R1	0.229809	0.00597936	-0.00424977	Faeces	Anseriformes	DC	Herbivorous	Natatores	775697591	Natatores-Herbivorous	Faeces-like_sample
MDX016-NCJD-19BV-52-DNA-D18-20200707.D18.R1	0.245338	-0.000623498	-0.00504829	Faeces	Anseriformes	DC	Herbivorous	Natatores	665000558	Natatores-Herbivorous	Faeces-like_sample
MDX016-NCJD-19BV-54-DNA-D19-20200707.D19.R1	0.235286	0.00819805	-0.00262081	Faeces	Anseriformes	DC	Herbivorous	Natatores	703998135	Natatores-Herbivorous	Faeces-like_sample
MDX016-NCJD-19BV-55-DNA-D20-20200707.D20.R1	0.334062	0.0242704	0.486514	Faeces	Ciconiiformes	DC	Carnivorous	Wader	678594941	Wader-Carnivorous	Faeces-like_sample
MDX016-NCJD-19BV-57-DNA-D22-20200707.D22.R1	0.24452	0.00403546	-0.00507327	Faeces	Anseriformes	DC	Herbivorous	Natatores	661840891	Natatores-Herbivorous	Faeces-like_sample
MDX016-NCJD-19BV-58-DNA-D23-20200707.D23.R1	0.231801	0.00646006	-0.00880857	Faeces	Anseriformes	DC	Herbivorous	Natatores	664236708	Natatores-Herbivorous	Faeces-like_sample
MDX016-NCJD-19BV-59-DNA-D24-20200707.D24.R1	0.21878	0.00550275	-0.00379862	Faeces	Strigiformes	DC	Carnivorous	Raptor	81750412	Raptor-Carnivorous	Faeces-like_sample
MDX016-NCJD-19BV-60-DNA-D25-20200707.D25.R1	0.252686	0.00947374	0.0587104	Faeces	Strigiformes	DC	Carnivorous	Raptor	520103560	Raptor-Carnivorous	Faeces-like_sample
MDX016-2019-NC-BM-200-DNA-D26-20200707.D26.R1	0.265017	0.0107671	0.00310221	Pharyngeal_swab	Anseriformes	DC	Herbivorous	Natatores	610975568	Natatores-Herbivorous	Pharyngeal_swab
MDX016-2019-NC-BM-201-DNA-D27-20200707.D27.R1	0.269174	0.00883754	0.00165601	Cloacal_swab	Anseriformes	DC	Herbivorous	Natatores	604881791	Natatores-Herbivorous	Faeces-like_sample
MDX016-2019-NC-BM-202-DNA-D28-20200707.D28.R1	0.262441	0.0104966	0.00279919	Pharyngeal_swab	Anseriformes	DC	Herbivorous	Natatores	613318905	Natatores-Herbivorous	Pharyngeal_swab
MDX016-2019-NC-BM-206-DNA-D32-20200707.D32.R1	0.257834	0.0107545	0.00255388	Pharyngeal_swab	Anseriformes	DC	Herbivorous	Natatores	755270793	Natatores-Herbivorous	Pharyngeal_swab
MDX016-2019-NC-BM-207-DNA-D33-20200707.D33.R1	0.251059	0.00817438	0.00335185	Cloacal_swab	Anseriformes	DC	Herbivorous	Natatores	820259546	Natatores-Herbivorous	Faeces-like_sample
MDX016-2019-NC-BM-208-DNA-D34-20200707.D34.R1	0.265766	0.00670708	0.0872824	Pharyngeal_swab	Ciconiiformes	DC	Carnivorous	Wader	667071669	Wader-Carnivorous	Pharyngeal_swab
MDX016-2019-NC-BM-209-DNA-D35-20200707.D35.R1	0.339923	0.0255445	0.509065	Cloacal_swab	Ciconiiformes	DC	Carnivorous	Wader	663446689	Wader-Carnivorous	Faeces-like_sample
MDX016-2019-NC-BM-210-DNA-D36-20200707.D36.R1	0.342452	0.0261437	0.518413	Pharyngeal_swab	Ciconiiformes	DC	Carnivorous	Wader	683995773	Wader-Carnivorous	Pharyngeal_swab
MDX016-2019-NC-BM-211-DNA-D37-20200707.D37.R1	0.342452	0.0261437	0.518413	Cloacal_swab	Ciconiiformes	DC	Carnivorous	Wader	775958143	Wader-Carnivorous	Faeces-like_sample
MDX016-2019-NC-BM-213-DNA-D39-20200707.D39.R1	0.247657	-0.00105946	-0.00464874	Cloacal_swab	Anseriformes	DC	Herbivorous	Natatores	824011172	Natatores-Herbivorous	Faeces-like_sample
MDX016-2019-NC-BM-214-DNA-D40-20200707.D40.R1	0.345681	0.0270719	0.529114	Pharyngeal_swab	Charadriiformes	DC	Carnivorous	Wader	731238410	Wader-Carnivorous	Pharyngeal_swab
MDX016-2019-NC-BM-215-RNA-C01-20200722.C01.R1	0.345794	0.0257711	0.483371	Cloacal_swab	Charadriiformes	DC	Carnivorous	Wader	614327563	Wader-Carnivorous	Faeces-like_sample
MDX016-2019-NC-BM-217-RNA-C03-20200722.C03.R1	0.276196	0.0122621	0.122421	Cloacal_swab	Falconiformes	DC	Carnivorous	Raptor	753143513	Raptor-Carnivorous	Faeces-like_sample
MDX016-2019-NC-BM-219-RNA-C05-20200722.C05.R1	0.239591	0.00721234	0.000204798	Cloacal_swab	Anseriformes	DC	Herbivorous	Natatores	585315399	Natatores-Herbivorous	Faeces-like_sample
MDX016-2019-NC-BM-220-RNA-C06-20200722.C06.R1	0.334775	0.026157	0.48325	Pharyngeal_swab	Ciconiiformes	DC	Carnivorous	Wader	774133179	Wader-Carnivorous	Pharyngeal_swab
MDX016-2019-NC-BM-234-RNA-C20-20200722.C20.R1	0.313642	0.0228908	0.385219	Pharyngeal_swab	Ciconiiformes	DC	Carnivorous	Wader	657101544	Wader-Carnivorous	Pharyngeal_swab
MDX016-2019-NC-BM-235-RNA-C21-20200722.C21.R1	0.345805	0.0273857	0.526049	Cloacal_swab	Ciconiiformes	DC	Carnivorous	Wader	618387750	Wader-Carnivorous	Faeces-like_sample
MDX016-2019-NC-BM-237-RNA-C23-20200722.C23.R1	0.266487	0.0100934	0.00351723	Cloacal_swab	Anseriformes	DC	Herbivorous	Natatores	2809381542	Natatores-Herbivorous	Faeces-like_sample
MDX016-2019-NC-BM-238-RNA-C24-20200722.C24.R1	0.344816	0.0267701	0.526558	Pharyngeal_swab	Strigiformes	DC	Carnivorous	Raptor	767842792	Raptor-Carnivorous	Pharyngeal_swab
MDX016-2019-NC-BM-240-RNA-C26-20200722.C26.R1	0.339923	0.0255445	0.509065	Pharyngeal_swab	Strigiformes	DC	Carnivorous	Raptor	725757149	Raptor-Carnivorous	Pharyngeal_swab
MDX016-2019-NC-BM-241-RNA-C27-20200722.C27.R1	0.324426	0.0226535	0.448414	Cloacal_swab	Strigiformes	DC	Carnivorous	Raptor	658180436	Raptor-Carnivorous	Faeces-like_sample
MDX016-2019-NC-BM-243-RNA-C29-20200722.C29.R1	0.346049	0.0273953	0.527545	Cloacal_swab	Strigiformes	DC	Carnivorous	Raptor	581914058	Raptor-Carnivorous	Faeces-like_sample
MDX016-2019-NC-BM-245-RNA-C31-20200722.C31.R1	0.21878	0.00550275	-0.00379862	Cloacal_swab	Anseriformes	DC	Herbivorous	Natatores	626373478	Natatores-Herbivorous	Faeces-like_sample
MDX016-2019-NC-BM-246-RNA-C32-20200722.C32.R1	0.241498	-0.000340114	-0.00491458	Pharyngeal_swab	Anseriformes	DC	Herbivorous	Natatores	666316207	Natatores-Herbivorous	Pharyngeal_swab
